# Supplementary material for: Commensal yeast promotes Salmonella Typhimurium virulence
Source: Nature. 2025 Sep 3;645(8082):1002–10. doi: 10.1038/s41586-025-09415-y (PMC12460169; doi:10.1038/s41586-025-09415-y)
Supplement: Supplementary file 4 — Supplementary Tables 1–13 [file 41586_2025_9415_MOESM4_ESM.zip]

Archive with 14 entries (14 files):
- 2024-07-15633B-s4/Supplementary Table legends.docx
- 2024-07-15633B-s4/Table_S1.xlsx
- 2024-07-15633B-s4/Table_S10.xlsx
- 2024-07-15633B-s4/Table_S11.xlsx
- 2024-07-15633B-s4/Table_S12.xlsx
- 2024-07-15633B-s4/Table_S13.xlsx
- 2024-07-15633B-s4/Table_S2.xlsx
- 2024-07-15633B-s4/Table_S3.xlsx
- 2024-07-15633B-s4/Table_S4.xlsx
- 2024-07-15633B-s4/Table_S5.xlsx
- 2024-07-15633B-s4/Table_S6.xlsx
- 2024-07-15633B-s4/Table_S7.xlsx
- 2024-07-15633B-s4/Table_S8.xlsx
- 2024-07-15633B-s4/Table_S9.xlsx
