# Supplementary material for: Commensal yeast promotes Salmonella Typhimurium virulence
Source: Nature. 2025 Sep 3;645(8082):1002–10. doi: 10.1038/s41586-025-09415-y (PMC12460169; doi:10.1038/s41586-025-09415-y)
Supplement: Supplementary file 4 — Supplementary Tables 1–13 [file 41586_2025_9415_MOESM4_ESM.zip › 2024-07-15633B-s4/Table_S1.xlsx]

## Sheet: S1
Table S1: ITS sequencing results of fecal samples before and after STm infection.
ASV	Sample	Abundance	Infection	Kingdom	Phylum	Class	Order	Family
ASV2	ITS-Behnsen-MY-1	0.259279	None	k__Fungi	p__Ascomycota	c__Eurotiomycetes	o__Eurotiales	f__Aspergillaceae
ASV5	ITS-Behnsen-MY-1	0.222466	None	k__Fungi	p__Basidiomycota	c__Ustilaginomycetes	o__Ustilaginales	f__Ustilaginaceae
ASV3	ITS-Behnsen-MY-1	0.203952	None	k__Fungi	p__Ascomycota	c__Dothideomycetes	o__Pleosporales	f__Didymellaceae
ASV4	ITS-Behnsen-MY-1	0.109261	None	k__Fungi	p__Ascomycota	c__Dothideomycetes	o__Capnodiales	f__Cladosporiaceae
ASV14	ITS-Behnsen-MY-1	0.0619499	None	k__Fungi	p__Basidiomycota	c__Tremellomycetes	o__Tremellales	f__Bulleribasidiaceae
ASV16	ITS-Behnsen-MY-1	0.0295915	None	k__Fungi	p__Basidiomycota	c__Wallemiomycetes	o__Wallemiales	f__Wallemiaceae
ASV8	ITS-Behnsen-MY-1	0.028787	None	k__Fungi	p__Ascomycota	c__Dothideomycetes	o__Capnodiales	f__Mycosphaerellaceae
ASV24	ITS-Behnsen-MY-1	0.0250292	None	k__Fungi	p__Basidiomycota	c__Microbotryomycetes	o__Sporidiobolales	f__Sporidiobolaceae
ASV11	ITS-Behnsen-MY-1	0.0236556	None	k__Fungi	p__Ascomycota	c__Eurotiomycetes	o__Eurotiales	f__Trichocomaceae
ASV7	ITS-Behnsen-MY-1	0.0201234	None	k__Fungi	p__Ascomycota	c__Dothideomycetes	o__Pleosporales	f__Pleosporaceae
ASV30	ITS-Behnsen-MY-1	0.00665221	None	k__Fungi	p__Ascomycota	c__Leotiomycetes	o__Helotiales	f__Myxotrichaceae
ASV12	ITS-Behnsen-MY-1	0.00589672	None	k__Fungi	p__Ascomycota	c__Sordariomycetes	o__Diaporthales	f__Diaporthaceae
ASV39	ITS-Behnsen-MY-1	0.00270798	None	k__Fungi	p__Ascomycota	c__Sordariomycetes	o__Hypocreales	f__Hypocreaceae
ASV159	ITS-Behnsen-MY-1	0.000627937	None	k__Fungi	p__Mucoromycota	c__Mucoromycetes	o__Mucorales	f__Lichtheimiaceae
ASV1	ITS-Behnsen-MY-1	9.81152e-06	None	k__Fungi	p__Ascomycota	c__Saccharomycetes	o__Saccharomycetales	f__Saccharomycetales_fam_Incertae_sedis
ASV44	ITS-Behnsen-MY-1	9.81152e-06	None	k__Fungi	p__Basidiomycota	c__Tremellomycetes	o__Filobasidiales	f__Filobasidiaceae
ASV28	ITS-Behnsen-MY-1	0	None	k__Fungi	p__Ascomycota	c__Sordariomycetes	o__Microascales	f__Microascaceae
ASV2	ITS-Behnsen-MY-2	0.396664	None	k__Fungi	p__Ascomycota	c__Eurotiomycetes	o__Eurotiales	f__Aspergillaceae
ASV3	ITS-Behnsen-MY-2	0.187346	None	k__Fungi	p__Ascomycota	c__Dothideomycetes	o__Pleosporales	f__Didymellaceae
ASV5	ITS-Behnsen-MY-2	0.173958	None	k__Fungi	p__Basidiomycota	c__Ustilaginomycetes	o__Ustilaginales	f__Ustilaginaceae
ASV4	ITS-Behnsen-MY-2	0.0784876	None	k__Fungi	p__Ascomycota	c__Dothideomycetes	o__Capnodiales	f__Cladosporiaceae
ASV11	ITS-Behnsen-MY-2	0.0334909	None	k__Fungi	p__Ascomycota	c__Eurotiomycetes	o__Eurotiales	f__Trichocomaceae
ASV14	ITS-Behnsen-MY-2	0.0309106	None	k__Fungi	p__Basidiomycota	c__Tremellomycetes	o__Tremellales	f__Bulleribasidiaceae
ASV8	ITS-Behnsen-MY-2	0.0224852	None	k__Fungi	p__Ascomycota	c__Dothideomycetes	o__Capnodiales	f__Mycosphaerellaceae
ASV24	ITS-Behnsen-MY-2	0.0213794	None	k__Fungi	p__Basidiomycota	c__Microbotryomycetes	o__Sporidiobolales	f__Sporidiobolaceae
ASV16	ITS-Behnsen-MY-2	0.0170219	None	k__Fungi	p__Basidiomycota	c__Wallemiomycetes	o__Wallemiales	f__Wallemiaceae
ASV30	ITS-Behnsen-MY-2	0.0144548	None	k__Fungi	p__Ascomycota	c__Leotiomycetes	o__Helotiales	f__Myxotrichaceae
ASV7	ITS-Behnsen-MY-2	0.0138097	None	k__Fungi	p__Ascomycota	c__Dothideomycetes	o__Pleosporales	f__Pleosporaceae
ASV39	ITS-Behnsen-MY-2	0.00587143	None	k__Fungi	p__Ascomycota	c__Sordariomycetes	o__Hypocreales	f__Hypocreaceae
ASV44	ITS-Behnsen-MY-2	0.00188254	None	k__Fungi	p__Basidiomycota	c__Tremellomycetes	o__Filobasidiales	f__Filobasidiaceae
ASV159	ITS-Behnsen-MY-2	0.00139545	None	k__Fungi	p__Mucoromycota	c__Mucoromycetes	o__Mucorales	f__Lichtheimiaceae
ASV28	ITS-Behnsen-MY-2	0.000842538	None	k__Fungi	p__Ascomycota	c__Sordariomycetes	o__Microascales	f__Microascaceae
ASV1	ITS-Behnsen-MY-2	0	None	k__Fungi	p__Ascomycota	c__Saccharomycetes	o__Saccharomycetales	f__Saccharomycetales_fam_Incertae_sedis
ASV12	ITS-Behnsen-MY-2	0	None	k__Fungi	p__Ascomycota	c__Sordariomycetes	o__Diaporthales	f__Diaporthaceae
ASV3	ITS-Behnsen-MY-3	0.418636	None	k__Fungi	p__Ascomycota	c__Dothideomycetes	o__Pleosporales	f__Didymellaceae
ASV2	ITS-Behnsen-MY-3	0.210837	None	k__Fungi	p__Ascomycota	c__Eurotiomycetes	o__Eurotiales	f__Aspergillaceae
ASV5	ITS-Behnsen-MY-3	0.152331	None	k__Fungi	p__Basidiomycota	c__Ustilaginomycetes	o__Ustilaginales	f__Ustilaginaceae
ASV4	ITS-Behnsen-MY-3	0.0887759	None	k__Fungi	p__Ascomycota	c__Dothideomycetes	o__Capnodiales	f__Cladosporiaceae
ASV11	ITS-Behnsen-MY-3	0.0347294	None	k__Fungi	p__Ascomycota	c__Eurotiomycetes	o__Eurotiales	f__Trichocomaceae
ASV14	ITS-Behnsen-MY-3	0.0264341	None	k__Fungi	p__Basidiomycota	c__Tremellomycetes	o__Tremellales	f__Bulleribasidiaceae
ASV8	ITS-Behnsen-MY-3	0.0140373	None	k__Fungi	p__Ascomycota	c__Dothideomycetes	o__Capnodiales	f__Mycosphaerellaceae
ASV16	ITS-Behnsen-MY-3	0.0127202	None	k__Fungi	p__Basidiomycota	c__Wallemiomycetes	o__Wallemiales	f__Wallemiaceae
ASV7	ITS-Behnsen-MY-3	0.0125469	None	k__Fungi	p__Ascomycota	c__Dothideomycetes	o__Pleosporales	f__Pleosporaceae
ASV28	ITS-Behnsen-MY-3	0.0115996	None	k__Fungi	p__Ascomycota	c__Sordariomycetes	o__Microascales	f__Microascaceae
ASV24	ITS-Behnsen-MY-3	0.00997054	None	k__Fungi	p__Basidiomycota	c__Microbotryomycetes	o__Sporidiobolales	f__Sporidiobolaceae
ASV39	ITS-Behnsen-MY-3	0.00273814	None	k__Fungi	p__Ascomycota	c__Sordariomycetes	o__Hypocreales	f__Hypocreaceae
ASV44	ITS-Behnsen-MY-3	0.00253018	None	k__Fungi	p__Basidiomycota	c__Tremellomycetes	o__Filobasidiales	f__Filobasidiaceae
ASV30	ITS-Behnsen-MY-3	0.00209116	None	k__Fungi	p__Ascomycota	c__Leotiomycetes	o__Helotiales	f__Myxotrichaceae
ASV1	ITS-Behnsen-MY-3	2.31067e-05	None	k__Fungi	p__Ascomycota	c__Saccharomycetes	o__Saccharomycetales	f__Saccharomycetales_fam_Incertae_sedis
ASV12	ITS-Behnsen-MY-3	0	None	k__Fungi	p__Ascomycota	c__Sordariomycetes	o__Diaporthales	f__Diaporthaceae
ASV159	ITS-Behnsen-MY-3	0	None	k__Fungi	p__Mucoromycota	c__Mucoromycetes	o__Mucorales	f__Lichtheimiaceae
ASV2	ITS-Behnsen-MY-35	0.616938	None	k__Fungi	p__Ascomycota	c__Eurotiomycetes	o__Eurotiales	f__Aspergillaceae
ASV12	ITS-Behnsen-MY-35	0.157805	None	k__Fungi	p__Ascomycota	c__Sordariomycetes	o__Diaporthales	f__Diaporthaceae
ASV7	ITS-Behnsen-MY-35	0.0649605	None	k__Fungi	p__Ascomycota	c__Dothideomycetes	o__Pleosporales	f__Pleosporaceae
ASV4	ITS-Behnsen-MY-35	0.0552396	None	k__Fungi	p__Ascomycota	c__Dothideomycetes	o__Capnodiales	f__Cladosporiaceae
ASV14	ITS-Behnsen-MY-35	0.0401402	None	k__Fungi	p__Basidiomycota	c__Tremellomycetes	o__Tremellales	f__Bulleribasidiaceae
ASV1	ITS-Behnsen-MY-35	0.0216903	None	k__Fungi	p__Ascomycota	c__Saccharomycetes	o__Saccharomycetales	f__Saccharomycetales_fam_Incertae_sedis
ASV8	ITS-Behnsen-MY-35	0.0166865	None	k__Fungi	p__Ascomycota	c__Dothideomycetes	o__Capnodiales	f__Mycosphaerellaceae
ASV16	ITS-Behnsen-MY-35	0.0118591	None	k__Fungi	p__Basidiomycota	c__Wallemiomycetes	o__Wallemiales	f__Wallemiaceae
ASV24	ITS-Behnsen-MY-35	0.00861879	None	k__Fungi	p__Basidiomycota	c__Microbotryomycetes	o__Sporidiobolales	f__Sporidiobolaceae
ASV44	ITS-Behnsen-MY-35	0.00520213	None	k__Fungi	p__Basidiomycota	c__Tremellomycetes	o__Filobasidiales	f__Filobasidiaceae
ASV159	ITS-Behnsen-MY-35	0.000859675	None	k__Fungi	p__Mucoromycota	c__Mucoromycetes	o__Mucorales	f__Lichtheimiaceae
ASV11	ITS-Behnsen-MY-35	0	None	k__Fungi	p__Ascomycota	c__Eurotiomycetes	o__Eurotiales	f__Trichocomaceae
ASV28	ITS-Behnsen-MY-35	0	None	k__Fungi	p__Ascomycota	c__Sordariomycetes	o__Microascales	f__Microascaceae
ASV3	ITS-Behnsen-MY-35	0	None	k__Fungi	p__Ascomycota	c__Dothideomycetes	o__Pleosporales	f__Didymellaceae
ASV30	ITS-Behnsen-MY-35	0	None	k__Fungi	p__Ascomycota	c__Leotiomycetes	o__Helotiales	f__Myxotrichaceae
ASV39	ITS-Behnsen-MY-35	0	None	k__Fungi	p__Ascomycota	c__Sordariomycetes	o__Hypocreales	f__Hypocreaceae
ASV5	ITS-Behnsen-MY-35	0	None	k__Fungi	p__Basidiomycota	c__Ustilaginomycetes	o__Ustilaginales	f__Ustilaginaceae
ASV2	ITS-Behnsen-MY-36	0.521626	None	k__Fungi	p__Ascomycota	c__Eurotiomycetes	o__Eurotiales	f__Aspergillaceae
ASV7	ITS-Behnsen-MY-36	0.136867	None	k__Fungi	p__Ascomycota	c__Dothideomycetes	o__Pleosporales	f__Pleosporaceae
ASV14	ITS-Behnsen-MY-36	0.121969	None	k__Fungi	p__Basidiomycota	c__Tremellomycetes	o__Tremellales	f__Bulleribasidiaceae
ASV8	ITS-Behnsen-MY-36	0.0515831	None	k__Fungi	p__Ascomycota	c__Dothideomycetes	o__Capnodiales	f__Mycosphaerellaceae
ASV12	ITS-Behnsen-MY-36	0.0487975	None	k__Fungi	p__Ascomycota	c__Sordariomycetes	o__Diaporthales	f__Diaporthaceae
ASV3	ITS-Behnsen-MY-36	0.040391	None	k__Fungi	p__Ascomycota	c__Dothideomycetes	o__Pleosporales	f__Didymellaceae
ASV44	ITS-Behnsen-MY-36	0.0247221	None	k__Fungi	p__Basidiomycota	c__Tremellomycetes	o__Filobasidiales	f__Filobasidiaceae
ASV16	ITS-Behnsen-MY-36	0.0179571	None	k__Fungi	p__Basidiomycota	c__Wallemiomycetes	o__Wallemiales	f__Wallemiaceae
ASV4	ITS-Behnsen-MY-36	0.0157435	None	k__Fungi	p__Ascomycota	c__Dothideomycetes	o__Capnodiales	f__Cladosporiaceae
ASV30	ITS-Behnsen-MY-36	0.0107693	None	k__Fungi	p__Ascomycota	c__Leotiomycetes	o__Helotiales	f__Myxotrichaceae
ASV24	ITS-Behnsen-MY-36	0.00955058	None	k__Fungi	p__Basidiomycota	c__Microbotryomycetes	o__Sporidiobolales	f__Sporidiobolaceae
ASV5	ITS-Behnsen-MY-36	2.48713e-05	None	k__Fungi	p__Basidiomycota	c__Ustilaginomycetes	o__Ustilaginales	f__Ustilaginaceae
ASV1	ITS-Behnsen-MY-36	0	None	k__Fungi	p__Ascomycota	c__Saccharomycetes	o__Saccharomycetales	f__Saccharomycetales_fam_Incertae_sedis
ASV11	ITS-Behnsen-MY-36	0	None	k__Fungi	p__Ascomycota	c__Eurotiomycetes	o__Eurotiales	f__Trichocomaceae
ASV159	ITS-Behnsen-MY-36	0	None	k__Fungi	p__Mucoromycota	c__Mucoromycetes	o__Mucorales	f__Lichtheimiaceae
ASV28	ITS-Behnsen-MY-36	0	None	k__Fungi	p__Ascomycota	c__Sordariomycetes	o__Microascales	f__Microascaceae
ASV39	ITS-Behnsen-MY-36	0	None	k__Fungi	p__Ascomycota	c__Sordariomycetes	o__Hypocreales	f__Hypocreaceae
ASV2	ITS-Behnsen-MY-37	0.576708	None	k__Fungi	p__Ascomycota	c__Eurotiomycetes	o__Eurotiales	f__Aspergillaceae
ASV16	ITS-Behnsen-MY-37	0.169898	None	k__Fungi	p__Basidiomycota	c__Wallemiomycetes	o__Wallemiales	f__Wallemiaceae
ASV7	ITS-Behnsen-MY-37	0.0739991	None	k__Fungi	p__Ascomycota	c__Dothideomycetes	o__Pleosporales	f__Pleosporaceae
ASV14	ITS-Behnsen-MY-37	0.0514144	None	k__Fungi	p__Basidiomycota	c__Tremellomycetes	o__Tremellales	f__Bulleribasidiaceae
ASV4	ITS-Behnsen-MY-37	0.0463385	None	k__Fungi	p__Ascomycota	c__Dothideomycetes	o__Capnodiales	f__Cladosporiaceae
ASV39	ITS-Behnsen-MY-37	0.0247519	None	k__Fungi	p__Ascomycota	c__Sordariomycetes	o__Hypocreales	f__Hypocreaceae
ASV12	ITS-Behnsen-MY-37	0.0176514	None	k__Fungi	p__Ascomycota	c__Sordariomycetes	o__Diaporthales	f__Diaporthaceae
ASV11	ITS-Behnsen-MY-37	0.0147143	None	k__Fungi	p__Ascomycota	c__Eurotiomycetes	o__Eurotiales	f__Trichocomaceae
ASV8	ITS-Behnsen-MY-37	0.0110072	None	k__Fungi	p__Ascomycota	c__Dothideomycetes	o__Capnodiales	f__Mycosphaerellaceae
ASV24	ITS-Behnsen-MY-37	0.00789894	None	k__Fungi	p__Basidiomycota	c__Microbotryomycetes	o__Sporidiobolales	f__Sporidiobolaceae
ASV159	ITS-Behnsen-MY-37	0.00536101	None	k__Fungi	p__Mucoromycota	c__Mucoromycetes	o__Mucorales	f__Lichtheimiaceae
ASV44	ITS-Behnsen-MY-37	0.000114064	None	k__Fungi	p__Basidiomycota	c__Tremellomycetes	o__Filobasidiales	f__Filobasidiaceae
ASV3	ITS-Behnsen-MY-37	5.70321e-05	None	k__Fungi	p__Ascomycota	c__Dothideomycetes	o__Pleosporales	f__Didymellaceae
ASV1	ITS-Behnsen-MY-37	2.8516e-05	None	k__Fungi	p__Ascomycota	c__Saccharomycetes	o__Saccharomycetales	f__Saccharomycetales_fam_Incertae_sedis
ASV30	ITS-Behnsen-MY-37	2.8516e-05	None	k__Fungi	p__Ascomycota	c__Leotiomycetes	o__Helotiales	f__Myxotrichaceae
ASV5	ITS-Behnsen-MY-37	2.8516e-05	None	k__Fungi	p__Basidiomycota	c__Ustilaginomycetes	o__Ustilaginales	f__Ustilaginaceae
ASV28	ITS-Behnsen-MY-37	0	None	k__Fungi	p__Ascomycota	c__Sordariomycetes	o__Microascales	f__Microascaceae
ASV2	ITS-Behnsen-MY-38	0.539884	None	k__Fungi	p__Ascomycota	c__Eurotiomycetes	o__Eurotiales	f__Aspergillaceae
ASV14	ITS-Behnsen-MY-38	0.192316	None	k__Fungi	p__Basidiomycota	c__Tremellomycetes	o__Tremellales	f__Bulleribasidiaceae
ASV7	ITS-Behnsen-MY-38	0.0571663	None	k__Fungi	p__Ascomycota	c__Dothideomycetes	o__Pleosporales	f__Pleosporaceae
ASV4	ITS-Behnsen-MY-38	0.0443833	None	k__Fungi	p__Ascomycota	c__Dothideomycetes	o__Capnodiales	f__Cladosporiaceae
ASV3	ITS-Behnsen-MY-38	0.0369207	None	k__Fungi	p__Ascomycota	c__Dothideomycetes	o__Pleosporales	f__Didymellaceae
ASV12	ITS-Behnsen-MY-38	0.0327073	None	k__Fungi	p__Ascomycota	c__Sordariomycetes	o__Diaporthales	f__Diaporthaceae
ASV24	ITS-Behnsen-MY-38	0.0251375	None	k__Fungi	p__Basidiomycota	c__Microbotryomycetes	o__Sporidiobolales	f__Sporidiobolaceae
ASV16	ITS-Behnsen-MY-38	0.0189245	None	k__Fungi	p__Basidiomycota	c__Wallemiomycetes	o__Wallemiales	f__Wallemiaceae
ASV11	ITS-Behnsen-MY-38	0.0134257	None	k__Fungi	p__Ascomycota	c__Eurotiomycetes	o__Eurotiales	f__Trichocomaceae
ASV8	ITS-Behnsen-MY-38	0.0108548	None	k__Fungi	p__Ascomycota	c__Dothideomycetes	o__Capnodiales	f__Mycosphaerellaceae
ASV30	ITS-Behnsen-MY-38	0.0107477	None	k__Fungi	p__Ascomycota	c__Leotiomycetes	o__Helotiales	f__Myxotrichaceae
ASV44	ITS-Behnsen-MY-38	0.00906949	None	k__Fungi	p__Basidiomycota	c__Tremellomycetes	o__Filobasidiales	f__Filobasidiaceae
ASV159	ITS-Behnsen-MY-38	0.00839106	None	k__Fungi	p__Mucoromycota	c__Mucoromycetes	o__Mucorales	f__Lichtheimiaceae
ASV1	ITS-Behnsen-MY-38	3.57066e-05	None	k__Fungi	p__Ascomycota	c__Saccharomycetes	o__Saccharomycetales	f__Saccharomycetales_fam_Incertae_sedis
ASV5	ITS-Behnsen-MY-38	3.57066e-05	None	k__Fungi	p__Basidiomycota	c__Ustilaginomycetes	o__Ustilaginales	f__Ustilaginaceae
ASV28	ITS-Behnsen-MY-38	0	None	k__Fungi	p__Ascomycota	c__Sordariomycetes	o__Microascales	f__Microascaceae
ASV39	ITS-Behnsen-MY-38	0	None	k__Fungi	p__Ascomycota	c__Sordariomycetes	o__Hypocreales	f__Hypocreaceae
ASV2	ITS-Behnsen-MY-39	0.506221	None	k__Fungi	p__Ascomycota	c__Eurotiomycetes	o__Eurotiales	f__Aspergillaceae
ASV7	ITS-Behnsen-MY-39	0.11725	None	k__Fungi	p__Ascomycota	c__Dothideomycetes	o__Pleosporales	f__Pleosporaceae
ASV12	ITS-Behnsen-MY-39	0.0845882	None	k__Fungi	p__Ascomycota	c__Sordariomycetes	o__Diaporthales	f__Diaporthaceae
ASV8	ITS-Behnsen-MY-39	0.0776246	None	k__Fungi	p__Ascomycota	c__Dothideomycetes	o__Capnodiales	f__Mycosphaerellaceae
ASV30	ITS-Behnsen-MY-39	0.0725698	None	k__Fungi	p__Ascomycota	c__Leotiomycetes	o__Helotiales	f__Myxotrichaceae
ASV14	ITS-Behnsen-MY-39	0.0598798	None	k__Fungi	p__Basidiomycota	c__Tremellomycetes	o__Tremellales	f__Bulleribasidiaceae
ASV4	ITS-Behnsen-MY-39	0.0316013	None	k__Fungi	p__Ascomycota	c__Dothideomycetes	o__Capnodiales	f__Cladosporiaceae
ASV24	ITS-Behnsen-MY-39	0.0261223	None	k__Fungi	p__Basidiomycota	c__Microbotryomycetes	o__Sporidiobolales	f__Sporidiobolaceae
ASV3	ITS-Behnsen-MY-39	0.0238954	None	k__Fungi	p__Ascomycota	c__Dothideomycetes	o__Pleosporales	f__Didymellaceae
ASV1	ITS-Behnsen-MY-39	0.000106045	None	k__Fungi	p__Ascomycota	c__Saccharomycetes	o__Saccharomycetales	f__Saccharomycetales_fam_Incertae_sedis
ASV11	ITS-Behnsen-MY-39	3.53482e-05	None	k__Fungi	p__Ascomycota	c__Eurotiomycetes	o__Eurotiales	f__Trichocomaceae
ASV16	ITS-Behnsen-MY-39	3.53482e-05	None	k__Fungi	p__Basidiomycota	c__Wallemiomycetes	o__Wallemiales	f__Wallemiaceae
ASV44	ITS-Behnsen-MY-39	3.53482e-05	None	k__Fungi	p__Basidiomycota	c__Tremellomycetes	o__Filobasidiales	f__Filobasidiaceae
ASV5	ITS-Behnsen-MY-39	3.53482e-05	None	k__Fungi	p__Basidiomycota	c__Ustilaginomycetes	o__Ustilaginales	f__Ustilaginaceae
ASV159	ITS-Behnsen-MY-39	0	None	k__Fungi	p__Mucoromycota	c__Mucoromycetes	o__Mucorales	f__Lichtheimiaceae
ASV28	ITS-Behnsen-MY-39	0	None	k__Fungi	p__Ascomycota	c__Sordariomycetes	o__Microascales	f__Microascaceae
ASV39	ITS-Behnsen-MY-39	0	None	k__Fungi	p__Ascomycota	c__Sordariomycetes	o__Hypocreales	f__Hypocreaceae
ASV2	ITS-Behnsen-MY-4	0.27557	None	k__Fungi	p__Ascomycota	c__Eurotiomycetes	o__Eurotiales	f__Aspergillaceae
ASV3	ITS-Behnsen-MY-4	0.235958	None	k__Fungi	p__Ascomycota	c__Dothideomycetes	o__Pleosporales	f__Didymellaceae
ASV5	ITS-Behnsen-MY-4	0.233363	None	k__Fungi	p__Basidiomycota	c__Ustilaginomycetes	o__Ustilaginales	f__Ustilaginaceae
ASV4	ITS-Behnsen-MY-4	0.0940244	None	k__Fungi	p__Ascomycota	c__Dothideomycetes	o__Capnodiales	f__Cladosporiaceae
ASV11	ITS-Behnsen-MY-4	0.045314	None	k__Fungi	p__Ascomycota	c__Eurotiomycetes	o__Eurotiales	f__Trichocomaceae
ASV14	ITS-Behnsen-MY-4	0.0365466	None	k__Fungi	p__Basidiomycota	c__Tremellomycetes	o__Tremellales	f__Bulleribasidiaceae
ASV7	ITS-Behnsen-MY-4	0.0303198	None	k__Fungi	p__Ascomycota	c__Dothideomycetes	o__Pleosporales	f__Pleosporaceae
ASV8	ITS-Behnsen-MY-4	0.0192191	None	k__Fungi	p__Ascomycota	c__Dothideomycetes	o__Capnodiales	f__Mycosphaerellaceae
ASV16	ITS-Behnsen-MY-4	0.0175485	None	k__Fungi	p__Basidiomycota	c__Wallemiomycetes	o__Wallemiales	f__Wallemiaceae
ASV30	ITS-Behnsen-MY-4	0.00441818	None	k__Fungi	p__Ascomycota	c__Leotiomycetes	o__Helotiales	f__Myxotrichaceae
ASV24	ITS-Behnsen-MY-4	0.00305131	None	k__Fungi	p__Basidiomycota	c__Microbotryomycetes	o__Sporidiobolales	f__Sporidiobolaceae
ASV39	ITS-Behnsen-MY-4	0.00258187	None	k__Fungi	p__Ascomycota	c__Sordariomycetes	o__Hypocreales	f__Hypocreaceae
ASV44	ITS-Behnsen-MY-4	0.00167062	None	k__Fungi	p__Basidiomycota	c__Tremellomycetes	o__Filobasidiales	f__Filobasidiaceae
ASV28	ITS-Behnsen-MY-4	0.000414204	None	k__Fungi	p__Ascomycota	c__Sordariomycetes	o__Microascales	f__Microascaceae
ASV1	ITS-Behnsen-MY-4	0	None	k__Fungi	p__Ascomycota	c__Saccharomycetes	o__Saccharomycetales	f__Saccharomycetales_fam_Incertae_sedis
ASV12	ITS-Behnsen-MY-4	0	None	k__Fungi	p__Ascomycota	c__Sordariomycetes	o__Diaporthales	f__Diaporthaceae
ASV159	ITS-Behnsen-MY-4	0	None	k__Fungi	p__Mucoromycota	c__Mucoromycetes	o__Mucorales	f__Lichtheimiaceae
ASV2	ITS-Behnsen-MY-5	0.377367	None	k__Fungi	p__Ascomycota	c__Eurotiomycetes	o__Eurotiales	f__Aspergillaceae
ASV5	ITS-Behnsen-MY-5	0.221847	None	k__Fungi	p__Basidiomycota	c__Ustilaginomycetes	o__Ustilaginales	f__Ustilaginaceae
ASV3	ITS-Behnsen-MY-5	0.11662	None	k__Fungi	p__Ascomycota	c__Dothideomycetes	o__Pleosporales	f__Didymellaceae
ASV4	ITS-Behnsen-MY-5	0.0863212	None	k__Fungi	p__Ascomycota	c__Dothideomycetes	o__Capnodiales	f__Cladosporiaceae
ASV16	ITS-Behnsen-MY-5	0.0547595	None	k__Fungi	p__Basidiomycota	c__Wallemiomycetes	o__Wallemiales	f__Wallemiaceae
ASV14	ITS-Behnsen-MY-5	0.0541756	None	k__Fungi	p__Basidiomycota	c__Tremellomycetes	o__Tremellales	f__Bulleribasidiaceae
ASV7	ITS-Behnsen-MY-5	0.030315	None	k__Fungi	p__Ascomycota	c__Dothideomycetes	o__Pleosporales	f__Pleosporaceae
ASV8	ITS-Behnsen-MY-5	0.0237502	None	k__Fungi	p__Ascomycota	c__Dothideomycetes	o__Capnodiales	f__Mycosphaerellaceae
ASV11	ITS-Behnsen-MY-5	0.0222668	None	k__Fungi	p__Ascomycota	c__Eurotiomycetes	o__Eurotiales	f__Trichocomaceae
ASV30	ITS-Behnsen-MY-5	0.00807979	None	k__Fungi	p__Ascomycota	c__Leotiomycetes	o__Helotiales	f__Myxotrichaceae
ASV24	ITS-Behnsen-MY-5	0.00236713	None	k__Fungi	p__Basidiomycota	c__Microbotryomycetes	o__Sporidiobolales	f__Sporidiobolaceae
ASV12	ITS-Behnsen-MY-5	0.00116778	None	k__Fungi	p__Ascomycota	c__Sordariomycetes	o__Diaporthales	f__Diaporthaceae
ASV159	ITS-Behnsen-MY-5	0.00094685	None	k__Fungi	p__Mucoromycota	c__Mucoromycetes	o__Mucorales	f__Lichtheimiaceae
ASV39	ITS-Behnsen-MY-5	1.57808e-05	None	k__Fungi	p__Ascomycota	c__Sordariomycetes	o__Hypocreales	f__Hypocreaceae
ASV1	ITS-Behnsen-MY-5	0	None	k__Fungi	p__Ascomycota	c__Saccharomycetes	o__Saccharomycetales	f__Saccharomycetales_fam_Incertae_sedis
ASV28	ITS-Behnsen-MY-5	0	None	k__Fungi	p__Ascomycota	c__Sordariomycetes	o__Microascales	f__Microascaceae
ASV44	ITS-Behnsen-MY-5	0	None	k__Fungi	p__Basidiomycota	c__Tremellomycetes	o__Filobasidiales	f__Filobasidiaceae
ASV2	ITS-Behnsen-MY-6	0.316613	None	k__Fungi	p__Ascomycota	c__Eurotiomycetes	o__Eurotiales	f__Aspergillaceae
ASV3	ITS-Behnsen-MY-6	0.237208	None	k__Fungi	p__Ascomycota	c__Dothideomycetes	o__Pleosporales	f__Didymellaceae
ASV5	ITS-Behnsen-MY-6	0.152807	None	k__Fungi	p__Basidiomycota	c__Ustilaginomycetes	o__Ustilaginales	f__Ustilaginaceae
ASV4	ITS-Behnsen-MY-6	0.07875	None	k__Fungi	p__Ascomycota	c__Dothideomycetes	o__Capnodiales	f__Cladosporiaceae
ASV11	ITS-Behnsen-MY-6	0.0644549	None	k__Fungi	p__Ascomycota	c__Eurotiomycetes	o__Eurotiales	f__Trichocomaceae
ASV12	ITS-Behnsen-MY-6	0.0397172	None	k__Fungi	p__Ascomycota	c__Sordariomycetes	o__Diaporthales	f__Diaporthaceae
ASV16	ITS-Behnsen-MY-6	0.0293724	None	k__Fungi	p__Basidiomycota	c__Wallemiomycetes	o__Wallemiales	f__Wallemiaceae
ASV14	ITS-Behnsen-MY-6	0.0272995	None	k__Fungi	p__Basidiomycota	c__Tremellomycetes	o__Tremellales	f__Bulleribasidiaceae
ASV8	ITS-Behnsen-MY-6	0.0249333	None	k__Fungi	p__Ascomycota	c__Dothideomycetes	o__Capnodiales	f__Mycosphaerellaceae
ASV7	ITS-Behnsen-MY-6	0.0137671	None	k__Fungi	p__Ascomycota	c__Dothideomycetes	o__Pleosporales	f__Pleosporaceae
ASV39	ITS-Behnsen-MY-6	0.00702043	None	k__Fungi	p__Ascomycota	c__Sordariomycetes	o__Hypocreales	f__Hypocreaceae
ASV24	ITS-Behnsen-MY-6	0.00369599	None	k__Fungi	p__Basidiomycota	c__Microbotryomycetes	o__Sporidiobolales	f__Sporidiobolaceae
ASV28	ITS-Behnsen-MY-6	0.00186755	None	k__Fungi	p__Ascomycota	c__Sordariomycetes	o__Microascales	f__Microascaceae
ASV30	ITS-Behnsen-MY-6	0.00154488	None	k__Fungi	p__Ascomycota	c__Leotiomycetes	o__Helotiales	f__Myxotrichaceae
ASV44	ITS-Behnsen-MY-6	0.000615998	None	k__Fungi	p__Basidiomycota	c__Tremellomycetes	o__Filobasidiales	f__Filobasidiaceae
ASV159	ITS-Behnsen-MY-6	0.000283555	None	k__Fungi	p__Mucoromycota	c__Mucoromycetes	o__Mucorales	f__Lichtheimiaceae
ASV1	ITS-Behnsen-MY-6	4.88888e-05	None	k__Fungi	p__Ascomycota	c__Saccharomycetes	o__Saccharomycetales	f__Saccharomycetales_fam_Incertae_sedis
ASV2	ITS-Behnsen-MY-48	0.343268	Salmonella	k__Fungi	p__Ascomycota	c__Eurotiomycetes	o__Eurotiales	f__Aspergillaceae
ASV5	ITS-Behnsen-MY-48	0.279609	Salmonella	k__Fungi	p__Basidiomycota	c__Ustilaginomycetes	o__Ustilaginales	f__Ustilaginaceae
ASV3	ITS-Behnsen-MY-48	0.211633	Salmonella	k__Fungi	p__Ascomycota	c__Dothideomycetes	o__Pleosporales	f__Didymellaceae
ASV4	ITS-Behnsen-MY-48	0.0572586	Salmonella	k__Fungi	p__Ascomycota	c__Dothideomycetes	o__Capnodiales	f__Cladosporiaceae
ASV8	ITS-Behnsen-MY-48	0.0572397	Salmonella	k__Fungi	p__Ascomycota	c__Dothideomycetes	o__Capnodiales	f__Mycosphaerellaceae
ASV16	ITS-Behnsen-MY-48	0.0161513	Salmonella	k__Fungi	p__Basidiomycota	c__Wallemiomycetes	o__Wallemiales	f__Wallemiaceae
ASV7	ITS-Behnsen-MY-48	0.0137277	Salmonella	k__Fungi	p__Ascomycota	c__Dothideomycetes	o__Pleosporales	f__Pleosporaceae
ASV17	ITS-Behnsen-MY-48	0.0127809	Salmonella	k__Fungi	p__Basidiomycota	c__Tremellomycetes	o__Tremellales	f__Bulleribasidiaceae
ASV11	ITS-Behnsen-MY-48	0.00829341	Salmonella	k__Fungi	p__Ascomycota	c__Eurotiomycetes	o__Eurotiales	f__Trichocomaceae
ASV1	ITS-Behnsen-MY-48	1.89347e-05	Salmonella	k__Fungi	p__Ascomycota	c__Saccharomycetes	o__Saccharomycetales	f__Saccharomycetales_fam_Incertae_sedis
ASV44	ITS-Behnsen-MY-48	1.89347e-05	Salmonella	k__Fungi	p__Basidiomycota	c__Tremellomycetes	o__Filobasidiales	f__Filobasidiaceae
ASV159	ITS-Behnsen-MY-48	0	Salmonella	k__Fungi	p__Mucoromycota	c__Mucoromycetes	o__Mucorales	f__Lichtheimiaceae
ASV24	ITS-Behnsen-MY-48	0	Salmonella	k__Fungi	p__Basidiomycota	c__Microbotryomycetes	o__Sporidiobolales	f__Sporidiobolaceae
ASV28	ITS-Behnsen-MY-48	0	Salmonella	k__Fungi	p__Ascomycota	c__Sordariomycetes	o__Microascales	f__Microascaceae
ASV30	ITS-Behnsen-MY-48	0	Salmonella	k__Fungi	p__Ascomycota	c__Leotiomycetes	o__Helotiales	f__Myxotrichaceae
ASV39	ITS-Behnsen-MY-48	0	Salmonella	k__Fungi	p__Ascomycota	c__Sordariomycetes	o__Hypocreales	f__Hypocreaceae
ASV2	ITS-Behnsen-MY-49	0.290087	Salmonella	k__Fungi	p__Ascomycota	c__Eurotiomycetes	o__Eurotiales	f__Aspergillaceae
ASV5	ITS-Behnsen-MY-49	0.277243	Salmonella	k__Fungi	p__Basidiomycota	c__Ustilaginomycetes	o__Ustilaginales	f__Ustilaginaceae
ASV4	ITS-Behnsen-MY-49	0.19604	Salmonella	k__Fungi	p__Ascomycota	c__Dothideomycetes	o__Capnodiales	f__Cladosporiaceae
ASV11	ITS-Behnsen-MY-49	0.0604137	Salmonella	k__Fungi	p__Ascomycota	c__Eurotiomycetes	o__Eurotiales	f__Trichocomaceae
ASV17	ITS-Behnsen-MY-49	0.0584167	Salmonella	k__Fungi	p__Basidiomycota	c__Tremellomycetes	o__Tremellales	f__Bulleribasidiaceae
ASV7	ITS-Behnsen-MY-49	0.0307534	Salmonella	k__Fungi	p__Ascomycota	c__Dothideomycetes	o__Pleosporales	f__Pleosporaceae
ASV3	ITS-Behnsen-MY-49	0.022261	Salmonella	k__Fungi	p__Ascomycota	c__Dothideomycetes	o__Pleosporales	f__Didymellaceae
ASV30	ITS-Behnsen-MY-49	0.0206424	Salmonella	k__Fungi	p__Ascomycota	c__Leotiomycetes	o__Helotiales	f__Myxotrichaceae
ASV16	ITS-Behnsen-MY-49	0.0200118	Salmonella	k__Fungi	p__Basidiomycota	c__Wallemiomycetes	o__Wallemiales	f__Wallemiaceae
ASV8	ITS-Behnsen-MY-49	0.0155554	Salmonella	k__Fungi	p__Ascomycota	c__Dothideomycetes	o__Capnodiales	f__Mycosphaerellaceae
ASV24	ITS-Behnsen-MY-49	0.00523417	Salmonella	k__Fungi	p__Basidiomycota	c__Microbotryomycetes	o__Sporidiobolales	f__Sporidiobolaceae
ASV28	ITS-Behnsen-MY-49	0.00325822	Salmonella	k__Fungi	p__Ascomycota	c__Sordariomycetes	o__Microascales	f__Microascaceae
ASV1	ITS-Behnsen-MY-49	8.40831e-05	Salmonella	k__Fungi	p__Ascomycota	c__Saccharomycetes	o__Saccharomycetales	f__Saccharomycetales_fam_Incertae_sedis
ASV159	ITS-Behnsen-MY-49	0	Salmonella	k__Fungi	p__Mucoromycota	c__Mucoromycetes	o__Mucorales	f__Lichtheimiaceae
ASV39	ITS-Behnsen-MY-49	0	Salmonella	k__Fungi	p__Ascomycota	c__Sordariomycetes	o__Hypocreales	f__Hypocreaceae
ASV44	ITS-Behnsen-MY-49	0	Salmonella	k__Fungi	p__Basidiomycota	c__Tremellomycetes	o__Filobasidiales	f__Filobasidiaceae
ASV4	ITS-Behnsen-MY-50	0.920134	Salmonella	k__Fungi	p__Ascomycota	c__Dothideomycetes	o__Capnodiales	f__Cladosporiaceae
ASV2	ITS-Behnsen-MY-50	0.0786745	Salmonella	k__Fungi	p__Ascomycota	c__Eurotiomycetes	o__Eurotiales	f__Aspergillaceae
ASV17	ITS-Behnsen-MY-50	0.000357611	Salmonella	k__Fungi	p__Basidiomycota	c__Tremellomycetes	o__Tremellales	f__Bulleribasidiaceae
ASV3	ITS-Behnsen-MY-50	0.000357611	Salmonella	k__Fungi	p__Ascomycota	c__Dothideomycetes	o__Pleosporales	f__Didymellaceae
ASV1	ITS-Behnsen-MY-50	0.000238407	Salmonella	k__Fungi	p__Ascomycota	c__Saccharomycetes	o__Saccharomycetales	f__Saccharomycetales_fam_Incertae_sedis
ASV11	ITS-Behnsen-MY-50	0.000119204	Salmonella	k__Fungi	p__Ascomycota	c__Eurotiomycetes	o__Eurotiales	f__Trichocomaceae
ASV5	ITS-Behnsen-MY-50	0.000119204	Salmonella	k__Fungi	p__Basidiomycota	c__Ustilaginomycetes	o__Ustilaginales	f__Ustilaginaceae
ASV159	ITS-Behnsen-MY-50	0	Salmonella	k__Fungi	p__Mucoromycota	c__Mucoromycetes	o__Mucorales	f__Lichtheimiaceae
ASV16	ITS-Behnsen-MY-50	0	Salmonella	k__Fungi	p__Basidiomycota	c__Wallemiomycetes	o__Wallemiales	f__Wallemiaceae
ASV24	ITS-Behnsen-MY-50	0	Salmonella	k__Fungi	p__Basidiomycota	c__Microbotryomycetes	o__Sporidiobolales	f__Sporidiobolaceae
ASV28	ITS-Behnsen-MY-50	0	Salmonella	k__Fungi	p__Ascomycota	c__Sordariomycetes	o__Microascales	f__Microascaceae
ASV30	ITS-Behnsen-MY-50	0	Salmonella	k__Fungi	p__Ascomycota	c__Leotiomycetes	o__Helotiales	f__Myxotrichaceae
ASV39	ITS-Behnsen-MY-50	0	Salmonella	k__Fungi	p__Ascomycota	c__Sordariomycetes	o__Hypocreales	f__Hypocreaceae
ASV44	ITS-Behnsen-MY-50	0	Salmonella	k__Fungi	p__Basidiomycota	c__Tremellomycetes	o__Filobasidiales	f__Filobasidiaceae
ASV7	ITS-Behnsen-MY-50	0	Salmonella	k__Fungi	p__Ascomycota	c__Dothideomycetes	o__Pleosporales	f__Pleosporaceae
ASV8	ITS-Behnsen-MY-50	0	Salmonella	k__Fungi	p__Ascomycota	c__Dothideomycetes	o__Capnodiales	f__Mycosphaerellaceae
ASV1	ITS-Behnsen-MY-51	0.631669	Salmonella	k__Fungi	p__Ascomycota	c__Saccharomycetes	o__Saccharomycetales	f__Saccharomycetales_fam_Incertae_sedis
ASV5	ITS-Behnsen-MY-51	0.116525	Salmonella	k__Fungi	p__Basidiomycota	c__Ustilaginomycetes	o__Ustilaginales	f__Ustilaginaceae
ASV2	ITS-Behnsen-MY-51	0.0745631	Salmonella	k__Fungi	p__Ascomycota	c__Eurotiomycetes	o__Eurotiales	f__Aspergillaceae
ASV8	ITS-Behnsen-MY-51	0.0473182	Salmonella	k__Fungi	p__Ascomycota	c__Dothideomycetes	o__Capnodiales	f__Mycosphaerellaceae
ASV4	ITS-Behnsen-MY-51	0.0466598	Salmonella	k__Fungi	p__Ascomycota	c__Dothideomycetes	o__Capnodiales	f__Cladosporiaceae
ASV16	ITS-Behnsen-MY-51	0.0242019	Salmonella	k__Fungi	p__Basidiomycota	c__Wallemiomycetes	o__Wallemiales	f__Wallemiaceae
ASV3	ITS-Behnsen-MY-51	0.0238638	Salmonella	k__Fungi	p__Ascomycota	c__Dothideomycetes	o__Pleosporales	f__Didymellaceae
ASV7	ITS-Behnsen-MY-51	0.0219774	Salmonella	k__Fungi	p__Ascomycota	c__Dothideomycetes	o__Pleosporales	f__Pleosporaceae
ASV17	ITS-Behnsen-MY-51	0.0132221	Salmonella	k__Fungi	p__Basidiomycota	c__Tremellomycetes	o__Tremellales	f__Bulleribasidiaceae
ASV11	ITS-Behnsen-MY-51	0	Salmonella	k__Fungi	p__Ascomycota	c__Eurotiomycetes	o__Eurotiales	f__Trichocomaceae
ASV159	ITS-Behnsen-MY-51	0	Salmonella	k__Fungi	p__Mucoromycota	c__Mucoromycetes	o__Mucorales	f__Lichtheimiaceae
ASV24	ITS-Behnsen-MY-51	0	Salmonella	k__Fungi	p__Basidiomycota	c__Microbotryomycetes	o__Sporidiobolales	f__Sporidiobolaceae
ASV28	ITS-Behnsen-MY-51	0	Salmonella	k__Fungi	p__Ascomycota	c__Sordariomycetes	o__Microascales	f__Microascaceae
ASV30	ITS-Behnsen-MY-51	0	Salmonella	k__Fungi	p__Ascomycota	c__Leotiomycetes	o__Helotiales	f__Myxotrichaceae
ASV39	ITS-Behnsen-MY-51	0	Salmonella	k__Fungi	p__Ascomycota	c__Sordariomycetes	o__Hypocreales	f__Hypocreaceae
ASV44	ITS-Behnsen-MY-51	0	Salmonella	k__Fungi	p__Basidiomycota	c__Tremellomycetes	o__Filobasidiales	f__Filobasidiaceae
ASV1	ITS-Behnsen-MY-52	0.9786	Salmonella	k__Fungi	p__Ascomycota	c__Saccharomycetes	o__Saccharomycetales	f__Saccharomycetales_fam_Incertae_sedis
ASV4	ITS-Behnsen-MY-52	0.0209733	Salmonella	k__Fungi	p__Ascomycota	c__Dothideomycetes	o__Capnodiales	f__Cladosporiaceae
ASV3	ITS-Behnsen-MY-52	0.000213288	Salmonella	k__Fungi	p__Ascomycota	c__Dothideomycetes	o__Pleosporales	f__Didymellaceae
ASV2	ITS-Behnsen-MY-52	0.000142192	Salmonella	k__Fungi	p__Ascomycota	c__Eurotiomycetes	o__Eurotiales	f__Aspergillaceae
ASV5	ITS-Behnsen-MY-52	7.10959e-05	Salmonella	k__Fungi	p__Basidiomycota	c__Ustilaginomycetes	o__Ustilaginales	f__Ustilaginaceae
ASV11	ITS-Behnsen-MY-52	0	Salmonella	k__Fungi	p__Ascomycota	c__Eurotiomycetes	o__Eurotiales	f__Trichocomaceae
ASV159	ITS-Behnsen-MY-52	0	Salmonella	k__Fungi	p__Mucoromycota	c__Mucoromycetes	o__Mucorales	f__Lichtheimiaceae
ASV16	ITS-Behnsen-MY-52	0	Salmonella	k__Fungi	p__Basidiomycota	c__Wallemiomycetes	o__Wallemiales	f__Wallemiaceae
ASV17	ITS-Behnsen-MY-52	0	Salmonella	k__Fungi	p__Basidiomycota	c__Tremellomycetes	o__Tremellales	f__Bulleribasidiaceae
ASV24	ITS-Behnsen-MY-52	0	Salmonella	k__Fungi	p__Basidiomycota	c__Microbotryomycetes	o__Sporidiobolales	f__Sporidiobolaceae
ASV28	ITS-Behnsen-MY-52	0	Salmonella	k__Fungi	p__Ascomycota	c__Sordariomycetes	o__Microascales	f__Microascaceae
ASV30	ITS-Behnsen-MY-52	0	Salmonella	k__Fungi	p__Ascomycota	c__Leotiomycetes	o__Helotiales	f__Myxotrichaceae
ASV39	ITS-Behnsen-MY-52	0	Salmonella	k__Fungi	p__Ascomycota	c__Sordariomycetes	o__Hypocreales	f__Hypocreaceae
ASV44	ITS-Behnsen-MY-52	0	Salmonella	k__Fungi	p__Basidiomycota	c__Tremellomycetes	o__Filobasidiales	f__Filobasidiaceae
ASV7	ITS-Behnsen-MY-52	0	Salmonella	k__Fungi	p__Ascomycota	c__Dothideomycetes	o__Pleosporales	f__Pleosporaceae
ASV8	ITS-Behnsen-MY-52	0	Salmonella	k__Fungi	p__Ascomycota	c__Dothideomycetes	o__Capnodiales	f__Mycosphaerellaceae
ASV2	ITS-Behnsen-MY-53	0.272397	Salmonella	k__Fungi	p__Ascomycota	c__Eurotiomycetes	o__Eurotiales	f__Aspergillaceae
ASV17	ITS-Behnsen-MY-53	0.152447	Salmonella	k__Fungi	p__Basidiomycota	c__Tremellomycetes	o__Tremellales	f__Bulleribasidiaceae
ASV4	ITS-Behnsen-MY-53	0.117143	Salmonella	k__Fungi	p__Ascomycota	c__Dothideomycetes	o__Capnodiales	f__Cladosporiaceae
ASV5	ITS-Behnsen-MY-53	0.114681	Salmonella	k__Fungi	p__Basidiomycota	c__Ustilaginomycetes	o__Ustilaginales	f__Ustilaginaceae
ASV16	ITS-Behnsen-MY-53	0.10074	Salmonella	k__Fungi	p__Basidiomycota	c__Wallemiomycetes	o__Wallemiales	f__Wallemiaceae
ASV44	ITS-Behnsen-MY-53	0.0632824	Salmonella	k__Fungi	p__Basidiomycota	c__Tremellomycetes	o__Filobasidiales	f__Filobasidiaceae
ASV1	ITS-Behnsen-MY-53	0.0464571	Salmonella	k__Fungi	p__Ascomycota	c__Saccharomycetes	o__Saccharomycetales	f__Saccharomycetales_fam_Incertae_sedis
ASV3	ITS-Behnsen-MY-53	0.0375349	Salmonella	k__Fungi	p__Ascomycota	c__Dothideomycetes	o__Pleosporales	f__Didymellaceae
ASV8	ITS-Behnsen-MY-53	0.0343044	Salmonella	k__Fungi	p__Ascomycota	c__Dothideomycetes	o__Capnodiales	f__Mycosphaerellaceae
ASV30	ITS-Behnsen-MY-53	0.0258052	Salmonella	k__Fungi	p__Ascomycota	c__Leotiomycetes	o__Helotiales	f__Myxotrichaceae
ASV7	ITS-Behnsen-MY-53	0.020998	Salmonella	k__Fungi	p__Ascomycota	c__Dothideomycetes	o__Pleosporales	f__Pleosporaceae
ASV11	ITS-Behnsen-MY-53	0.0140179	Salmonella	k__Fungi	p__Ascomycota	c__Eurotiomycetes	o__Eurotiales	f__Trichocomaceae
ASV28	ITS-Behnsen-MY-53	0.000192289	Salmonella	k__Fungi	p__Ascomycota	c__Sordariomycetes	o__Microascales	f__Microascaceae
ASV159	ITS-Behnsen-MY-53	0	Salmonella	k__Fungi	p__Mucoromycota	c__Mucoromycetes	o__Mucorales	f__Lichtheimiaceae
ASV24	ITS-Behnsen-MY-53	0	Salmonella	k__Fungi	p__Basidiomycota	c__Microbotryomycetes	o__Sporidiobolales	f__Sporidiobolaceae
ASV39	ITS-Behnsen-MY-53	0	Salmonella	k__Fungi	p__Ascomycota	c__Sordariomycetes	o__Hypocreales	f__Hypocreaceae
ASV1	ITS-Behnsen-MY-65	0.93463	Salmonella	k__Fungi	p__Ascomycota	c__Saccharomycetes	o__Saccharomycetales	f__Saccharomycetales_fam_Incertae_sedis
ASV2	ITS-Behnsen-MY-65	0.0653514	Salmonella	k__Fungi	p__Ascomycota	c__Eurotiomycetes	o__Eurotiales	f__Aspergillaceae
ASV4	ITS-Behnsen-MY-65	1.8352e-05	Salmonella	k__Fungi	p__Ascomycota	c__Dothideomycetes	o__Capnodiales	f__Cladosporiaceae
ASV11	ITS-Behnsen-MY-65	0	Salmonella	k__Fungi	p__Ascomycota	c__Eurotiomycetes	o__Eurotiales	f__Trichocomaceae
ASV159	ITS-Behnsen-MY-65	0	Salmonella	k__Fungi	p__Mucoromycota	c__Mucoromycetes	o__Mucorales	f__Lichtheimiaceae
ASV16	ITS-Behnsen-MY-65	0	Salmonella	k__Fungi	p__Basidiomycota	c__Wallemiomycetes	o__Wallemiales	f__Wallemiaceae
ASV17	ITS-Behnsen-MY-65	0	Salmonella	k__Fungi	p__Basidiomycota	c__Tremellomycetes	o__Tremellales	f__Bulleribasidiaceae
ASV24	ITS-Behnsen-MY-65	0	Salmonella	k__Fungi	p__Basidiomycota	c__Microbotryomycetes	o__Sporidiobolales	f__Sporidiobolaceae
ASV28	ITS-Behnsen-MY-65	0	Salmonella	k__Fungi	p__Ascomycota	c__Sordariomycetes	o__Microascales	f__Microascaceae
ASV3	ITS-Behnsen-MY-65	0	Salmonella	k__Fungi	p__Ascomycota	c__Dothideomycetes	o__Pleosporales	f__Didymellaceae
ASV30	ITS-Behnsen-MY-65	0	Salmonella	k__Fungi	p__Ascomycota	c__Leotiomycetes	o__Helotiales	f__Myxotrichaceae
ASV39	ITS-Behnsen-MY-65	0	Salmonella	k__Fungi	p__Ascomycota	c__Sordariomycetes	o__Hypocreales	f__Hypocreaceae
ASV44	ITS-Behnsen-MY-65	0	Salmonella	k__Fungi	p__Basidiomycota	c__Tremellomycetes	o__Filobasidiales	f__Filobasidiaceae
ASV5	ITS-Behnsen-MY-65	0	Salmonella	k__Fungi	p__Basidiomycota	c__Ustilaginomycetes	o__Ustilaginales	f__Ustilaginaceae
ASV7	ITS-Behnsen-MY-65	0	Salmonella	k__Fungi	p__Ascomycota	c__Dothideomycetes	o__Pleosporales	f__Pleosporaceae
ASV8	ITS-Behnsen-MY-65	0	Salmonella	k__Fungi	p__Ascomycota	c__Dothideomycetes	o__Capnodiales	f__Mycosphaerellaceae
ASV1	ITS-Behnsen-MY-66	0.290402	Salmonella	k__Fungi	p__Ascomycota	c__Saccharomycetes	o__Saccharomycetales	f__Saccharomycetales_fam_Incertae_sedis
ASV2	ITS-Behnsen-MY-66	0.281496	Salmonella	k__Fungi	p__Ascomycota	c__Eurotiomycetes	o__Eurotiales	f__Aspergillaceae
ASV7	ITS-Behnsen-MY-66	0.162169	Salmonella	k__Fungi	p__Ascomycota	c__Dothideomycetes	o__Pleosporales	f__Pleosporaceae
ASV3	ITS-Behnsen-MY-66	0.0957453	Salmonella	k__Fungi	p__Ascomycota	c__Dothideomycetes	o__Pleosporales	f__Didymellaceae
ASV16	ITS-Behnsen-MY-66	0.0680218	Salmonella	k__Fungi	p__Basidiomycota	c__Wallemiomycetes	o__Wallemiales	f__Wallemiaceae
ASV17	ITS-Behnsen-MY-66	0.0650926	Salmonella	k__Fungi	p__Basidiomycota	c__Tremellomycetes	o__Tremellales	f__Bulleribasidiaceae
ASV30	ITS-Behnsen-MY-66	0.0184035	Salmonella	k__Fungi	p__Ascomycota	c__Leotiomycetes	o__Helotiales	f__Myxotrichaceae
ASV4	ITS-Behnsen-MY-66	0.0184035	Salmonella	k__Fungi	p__Ascomycota	c__Dothideomycetes	o__Capnodiales	f__Cladosporiaceae
ASV24	ITS-Behnsen-MY-66	0.000266288	Salmonella	k__Fungi	p__Basidiomycota	c__Microbotryomycetes	o__Sporidiobolales	f__Sporidiobolaceae
ASV11	ITS-Behnsen-MY-66	0	Salmonella	k__Fungi	p__Ascomycota	c__Eurotiomycetes	o__Eurotiales	f__Trichocomaceae
ASV159	ITS-Behnsen-MY-66	0	Salmonella	k__Fungi	p__Mucoromycota	c__Mucoromycetes	o__Mucorales	f__Lichtheimiaceae
ASV28	ITS-Behnsen-MY-66	0	Salmonella	k__Fungi	p__Ascomycota	c__Sordariomycetes	o__Microascales	f__Microascaceae
ASV39	ITS-Behnsen-MY-66	0	Salmonella	k__Fungi	p__Ascomycota	c__Sordariomycetes	o__Hypocreales	f__Hypocreaceae
ASV44	ITS-Behnsen-MY-66	0	Salmonella	k__Fungi	p__Basidiomycota	c__Tremellomycetes	o__Filobasidiales	f__Filobasidiaceae
ASV5	ITS-Behnsen-MY-66	0	Salmonella	k__Fungi	p__Basidiomycota	c__Ustilaginomycetes	o__Ustilaginales	f__Ustilaginaceae
ASV8	ITS-Behnsen-MY-66	0	Salmonella	k__Fungi	p__Ascomycota	c__Dothideomycetes	o__Capnodiales	f__Mycosphaerellaceae
ASV1	ITS-Behnsen-MY-67	0.524768	Salmonella	k__Fungi	p__Ascomycota	c__Saccharomycetes	o__Saccharomycetales	f__Saccharomycetales_fam_Incertae_sedis
ASV2	ITS-Behnsen-MY-67	0.259755	Salmonella	k__Fungi	p__Ascomycota	c__Eurotiomycetes	o__Eurotiales	f__Aspergillaceae
ASV30	ITS-Behnsen-MY-67	0.0656016	Salmonella	k__Fungi	p__Ascomycota	c__Leotiomycetes	o__Helotiales	f__Myxotrichaceae
ASV4	ITS-Behnsen-MY-67	0.0525266	Salmonella	k__Fungi	p__Ascomycota	c__Dothideomycetes	o__Capnodiales	f__Cladosporiaceae
ASV7	ITS-Behnsen-MY-67	0.0399501	Salmonella	k__Fungi	p__Ascomycota	c__Dothideomycetes	o__Pleosporales	f__Pleosporaceae
ASV3	ITS-Behnsen-MY-67	0.0304328	Salmonella	k__Fungi	p__Ascomycota	c__Dothideomycetes	o__Pleosporales	f__Didymellaceae
ASV28	ITS-Behnsen-MY-67	0.0150238	Salmonella	k__Fungi	p__Ascomycota	c__Sordariomycetes	o__Microascales	f__Microascaceae
ASV11	ITS-Behnsen-MY-67	0.011942	Salmonella	k__Fungi	p__Ascomycota	c__Eurotiomycetes	o__Eurotiales	f__Trichocomaceae
ASV159	ITS-Behnsen-MY-67	0	Salmonella	k__Fungi	p__Mucoromycota	c__Mucoromycetes	o__Mucorales	f__Lichtheimiaceae
ASV16	ITS-Behnsen-MY-67	0	Salmonella	k__Fungi	p__Basidiomycota	c__Wallemiomycetes	o__Wallemiales	f__Wallemiaceae
ASV17	ITS-Behnsen-MY-67	0	Salmonella	k__Fungi	p__Basidiomycota	c__Tremellomycetes	o__Tremellales	f__Bulleribasidiaceae
ASV24	ITS-Behnsen-MY-67	0	Salmonella	k__Fungi	p__Basidiomycota	c__Microbotryomycetes	o__Sporidiobolales	f__Sporidiobolaceae
ASV39	ITS-Behnsen-MY-67	0	Salmonella	k__Fungi	p__Ascomycota	c__Sordariomycetes	o__Hypocreales	f__Hypocreaceae
ASV44	ITS-Behnsen-MY-67	0	Salmonella	k__Fungi	p__Basidiomycota	c__Tremellomycetes	o__Filobasidiales	f__Filobasidiaceae
ASV5	ITS-Behnsen-MY-67	0	Salmonella	k__Fungi	p__Basidiomycota	c__Ustilaginomycetes	o__Ustilaginales	f__Ustilaginaceae
ASV8	ITS-Behnsen-MY-67	0	Salmonella	k__Fungi	p__Ascomycota	c__Dothideomycetes	o__Capnodiales	f__Mycosphaerellaceae
ASV1	ITS-Behnsen-MY-68	0.668341	Salmonella	k__Fungi	p__Ascomycota	c__Saccharomycetes	o__Saccharomycetales	f__Saccharomycetales_fam_Incertae_sedis
ASV2	ITS-Behnsen-MY-68	0.226568	Salmonella	k__Fungi	p__Ascomycota	c__Eurotiomycetes	o__Eurotiales	f__Aspergillaceae
ASV17	ITS-Behnsen-MY-68	0.0450291	Salmonella	k__Fungi	p__Basidiomycota	c__Tremellomycetes	o__Tremellales	f__Bulleribasidiaceae
ASV4	ITS-Behnsen-MY-68	0.0293281	Salmonella	k__Fungi	p__Ascomycota	c__Dothideomycetes	o__Capnodiales	f__Cladosporiaceae
ASV30	ITS-Behnsen-MY-68	0.00855331	Salmonella	k__Fungi	p__Ascomycota	c__Leotiomycetes	o__Helotiales	f__Myxotrichaceae
ASV39	ITS-Behnsen-MY-68	0.007542	Salmonella	k__Fungi	p__Ascomycota	c__Sordariomycetes	o__Hypocreales	f__Hypocreaceae
ASV7	ITS-Behnsen-MY-68	0.00575934	Salmonella	k__Fungi	p__Ascomycota	c__Dothideomycetes	o__Pleosporales	f__Pleosporaceae
ASV44	ITS-Behnsen-MY-68	0.00481659	Salmonella	k__Fungi	p__Basidiomycota	c__Tremellomycetes	o__Filobasidiales	f__Filobasidiaceae
ASV28	ITS-Behnsen-MY-68	0.00303394	Salmonella	k__Fungi	p__Ascomycota	c__Sordariomycetes	o__Microascales	f__Microascaceae
ASV159	ITS-Behnsen-MY-68	0.00102845	Salmonella	k__Fungi	p__Mucoromycota	c__Mucoromycetes	o__Mucorales	f__Lichtheimiaceae
ASV11	ITS-Behnsen-MY-68	0	Salmonella	k__Fungi	p__Ascomycota	c__Eurotiomycetes	o__Eurotiales	f__Trichocomaceae
ASV16	ITS-Behnsen-MY-68	0	Salmonella	k__Fungi	p__Basidiomycota	c__Wallemiomycetes	o__Wallemiales	f__Wallemiaceae
ASV24	ITS-Behnsen-MY-68	0	Salmonella	k__Fungi	p__Basidiomycota	c__Microbotryomycetes	o__Sporidiobolales	f__Sporidiobolaceae
ASV3	ITS-Behnsen-MY-68	0	Salmonella	k__Fungi	p__Ascomycota	c__Dothideomycetes	o__Pleosporales	f__Didymellaceae
ASV5	ITS-Behnsen-MY-68	0	Salmonella	k__Fungi	p__Basidiomycota	c__Ustilaginomycetes	o__Ustilaginales	f__Ustilaginaceae
ASV8	ITS-Behnsen-MY-68	0	Salmonella	k__Fungi	p__Ascomycota	c__Dothideomycetes	o__Capnodiales	f__Mycosphaerellaceae
ASV1	ITS-Behnsen-MY-69	0.881205	Salmonella	k__Fungi	p__Ascomycota	c__Saccharomycetes	o__Saccharomycetales	f__Saccharomycetales_fam_Incertae_sedis
ASV2	ITS-Behnsen-MY-69	0.118752	Salmonella	k__Fungi	p__Ascomycota	c__Eurotiomycetes	o__Eurotiales	f__Aspergillaceae
ASV17	ITS-Behnsen-MY-69	4.26094e-05	Salmonella	k__Fungi	p__Basidiomycota	c__Tremellomycetes	o__Tremellales	f__Bulleribasidiaceae
ASV11	ITS-Behnsen-MY-69	0	Salmonella	k__Fungi	p__Ascomycota	c__Eurotiomycetes	o__Eurotiales	f__Trichocomaceae
ASV159	ITS-Behnsen-MY-69	0	Salmonella	k__Fungi	p__Mucoromycota	c__Mucoromycetes	o__Mucorales	f__Lichtheimiaceae
ASV16	ITS-Behnsen-MY-69	0	Salmonella	k__Fungi	p__Basidiomycota	c__Wallemiomycetes	o__Wallemiales	f__Wallemiaceae
ASV24	ITS-Behnsen-MY-69	0	Salmonella	k__Fungi	p__Basidiomycota	c__Microbotryomycetes	o__Sporidiobolales	f__Sporidiobolaceae
ASV28	ITS-Behnsen-MY-69	0	Salmonella	k__Fungi	p__Ascomycota	c__Sordariomycetes	o__Microascales	f__Microascaceae
ASV3	ITS-Behnsen-MY-69	0	Salmonella	k__Fungi	p__Ascomycota	c__Dothideomycetes	o__Pleosporales	f__Didymellaceae
ASV30	ITS-Behnsen-MY-69	0	Salmonella	k__Fungi	p__Ascomycota	c__Leotiomycetes	o__Helotiales	f__Myxotrichaceae
ASV39	ITS-Behnsen-MY-69	0	Salmonella	k__Fungi	p__Ascomycota	c__Sordariomycetes	o__Hypocreales	f__Hypocreaceae
ASV4	ITS-Behnsen-MY-69	0	Salmonella	k__Fungi	p__Ascomycota	c__Dothideomycetes	o__Capnodiales	f__Cladosporiaceae
ASV44	ITS-Behnsen-MY-69	0	Salmonella	k__Fungi	p__Basidiomycota	c__Tremellomycetes	o__Filobasidiales	f__Filobasidiaceae
ASV5	ITS-Behnsen-MY-69	0	Salmonella	k__Fungi	p__Basidiomycota	c__Ustilaginomycetes	o__Ustilaginales	f__Ustilaginaceae
ASV7	ITS-Behnsen-MY-69	0	Salmonella	k__Fungi	p__Ascomycota	c__Dothideomycetes	o__Pleosporales	f__Pleosporaceae
ASV8	ITS-Behnsen-MY-69	0	Salmonella	k__Fungi	p__Ascomycota	c__Dothideomycetes	o__Capnodiales	f__Mycosphaerellaceae
