# Supplementary material for: Commensal yeast promotes Salmonella Typhimurium virulence
Source: Nature. 2025 Sep 3;645(8082):1002–10. doi: 10.1038/s41586-025-09415-y (PMC12460169; doi:10.1038/s41586-025-09415-y)
Supplement: Supplementary file 4 — Supplementary Tables 1–13 [file 41586_2025_9415_MOESM4_ESM.zip › 2024-07-15633B-s4/Table_S10.xlsx]

## Sheet: S10
Table S10: 16S sequencing results of fecal samples after STm or STm and C. albicans infection.
	Uninfected	Uninfected	Uninfected	Uninfected	Uninfected	Uninfected	Uninfected	Uninfected	Uninfected	Uninfected	Uninfected	Uninfected	Uninfected	STm	STm	STm	STm	STm	STm	STm	STm	STm + C. albicans WT	STm + C. albicans WT	STm + C. albicans WT	STm + C. albicans WT	STm + C. albicans WT	STm + C. albicans WT	STM + C. albicans arg4	STM + C. albicans arg4	STM + C. albicans arg4	STM + C. albicans arg4	STM + C. albicans arg4	STM + C. albicans arg4	STM + C. albicans arg4	STm + C. albicans arg4 + ARG4		STm + C. albicans arg4 + ARG4	STm + C. albicans arg4 + ARG4	STm + C. albicans arg4 + ARG4	STm + C. albicans arg4 + ARG4	STm + C. albicans arg4 + ARG4	STm + C. albicans arg4 + ARG4
Genus	16S-Behnsen-1_S125	16S-Behnsen-10_S134	16S-Behnsen-11_S135	16S-Behnsen-13_S137	16S-Behnsen-14_S138	16S-Behnsen-2_S126	16S-Behnsen-3_S127	16S-Behnsen-4_S128	16S-Behnsen-5_S129	16S-Behnsen-6_S130	16S-Behnsen-7_S131	16S-Behnsen-8_S132	16S-Behnsen-9_S133	16S-Behnsen-24_S148	16S-Behnsen-25_S149	16S-Behnsen-26_S150	16S-Behnsen-27_S151	16S-Behnsen-28_S152	16S-Behnsen-29_S153	16S-Behnsen-30_S154	16S-Behnsen-31_S155	16S-Behnsen-32_S156	16S-Behnsen-33_S157	16S-Behnsen-34_S158	16S-Behnsen-35_S159	16S-Behnsen-36_S160	16S-Behnsen-37_S161	16S-Behnsen-15_S139	16S-Behnsen-16_S140	16S-Behnsen-17_S141	16S-Behnsen-18_S142	16S-Behnsen-19_S143	16S-Behnsen-20_S144	16S-Behnsen-22_S146	16S-Behnsen-39_S162		16S-Behnsen-40_S163	16S-Behnsen-41_S164	16S-Behnsen-42_S165	16S-Behnsen-43_S166	16S-Behnsen-44_S167	16S-Behnsen-45_S168
Salmonella	2	18	3	12	4	0	1	0	0	6	10	0	3	9769	1828	4807	8379	2273	4770	7797	14354	10793	10064	6049	11581	1844	4201	1192	17601	15831	14380	10567	13066	103655	4344		3983	6261	2934	4328	7905	9480
NA	0	0	0	0	0	0	0	0	0	0	0	0	0	0	0	0	17	0	0	0	5	0	0	0	0	1	0	5	0	0	0	0	0	2	1		0	0	0	0	0	0
Thermoactinomyces	0	46	0	0	0	0	0	0	0	0	0	0	2	0	0	0	2	0	0	0	0	0	0	0	2	0	0	0	0	0	0	0	0	0	0		0	0	0	0	0	0
NA	0	0	0	1	2	0	0	0	0	0	0	0	4	3	0	0	0	1	3	0	0	9	5	0	2	0	2	0	0	0	0	1	0	0	0		1	2	0	0	0	0
Massilia	0	0	26	0	0	0	0	0	0	0	0	0	0	0	0	0	0	0	0	0	0	0	0	0	0	0	0	0	0	0	0	0	0	0	0		0	0	0	0	0	0
Paracoccus	0	0	0	0	0	0	0	0	0	0	0	0	1	0	0	0	0	0	0	0	0	0	0	0	0	0	0	0	0	0	0	0	0	25	0		0	0	0	0	0	0
Brachybacterium	0	7	0	23	1	0	0	0	0	0	0	0	8	0	0	0	0	0	0	0	0	0	0	0	1	0	0	0	0	0	0	0	0	0	17		0	0	0	0	0	0
Georgenia	0	1	0	6	0	0	0	0	0	0	3	0	0	0	0	0	0	0	0	0	0	0	0	0	0	0	0	0	0	0	0	0	0	0	15		0	0	0	0	0	0
NA	0	0	25	0	0	0	0	0	0	0	0	0	0	0	0	0	0	0	0	0	0	0	0	0	0	0	0	0	0	0	0	0	0	0	0		0	0	0	0	0	0
Pseudoclavibacter	0	0	0	0	0	0	0	0	0	4	0	0	3	0	0	0	0	0	0	0	0	0	0	0	0	0	0	1	0	0	0	0	0	0	6		0	0	0	0	0	0
FamilyXIIIUCG-001	0	0	22	0	0	0	0	0	1	0	0	0	0	0	0	0	0	0	0	0	0	0	0	0	0	0	0	0	0	0	0	0	0	0	0		0	0	0	0	0	0
Afipia	0	0	0	0	0	0	0	0	0	0	0	0	0	0	0	0	0	0	0	0	0	0	0	0	0	0	0	0	0	0	0	0	0	23	0		0	0	0	0	0	0
Terribacillus	0	0	0	0	0	0	0	0	0	0	0	1	22	0	0	0	0	0	0	0	0	0	0	0	0	0	0	0	0	0	0	0	0	0	0		0	0	0	0	0	0
Streptomyces	0	3	0	17	0	0	6	0	0	0	0	0	0	0	0	0	0	0	0	0	0	0	0	0	0	0	0	0	0	0	0	0	0	0	21		0	0	0	0	0	0
Marmoricola	0	0	22	0	0	0	0	0	0	0	0	0	0	0	0	0	0	0	0	0	0	0	0	0	0	0	0	0	0	0	0	0	0	0	0		0	0	0	0	0	0
Sinibacillus	0	4	55	0	0	0	0	0	0	0	0	0	0	0	0	0	0	0	0	0	0	0	0	0	0	0	0	0	0	0	0	0	0	0	0		0	0	0	0	0	0
Mesorhizobium	0	0	0	0	0	0	0	0	0	0	0	0	0	0	0	0	0	0	0	0	0	0	0	0	0	0	0	21	0	0	0	0	0	0	0		0	0	0	0	0	0
Roseburia	76	15	4368	6	39	5	24	35	24	4	14	187	25	1	33	0	0	1	0	0	0	0	0	0	0	0	0	0	0	0	0	1	1	0	0		0	0	0	0	0	0
Phyllobacterium	0	1	0	4	0	0	0	0	0	0	12	0	0	0	0	0	0	0	0	0	3	0	0	0	0	0	0	0	0	0	0	0	0	0	0		0	0	0	0	0	0
Rathayibacter	0	2	15	0	0	0	0	0	0	0	0	0	0	0	0	0	0	0	0	1	0	0	0	0	0	0	0	0	0	0	0	0	0	0	0		0	0	0	0	0	0
Ralstonia	0	2	0	13	0	0	0	0	0	0	6	0	0	0	0	0	4	0	0	0	3	0	0	0	0	0	0	0	0	0	0	0	0	0	0		0	0	0	0	0	0
Anaerovorax	4	0	0	0	0	3	0	4	3	3	0	0	0	0	0	0	0	0	0	0	0	0	0	0	0	0	0	0	0	0	0	0	0	0	0		0	0	0	0	0	0
Oceanobacillus	0	0	17	0	0	0	0	0	0	0	0	0	0	0	0	0	0	0	0	0	0	0	0	0	0	0	0	0	0	0	0	0	0	0	0		0	0	0	0	0	0
Novibacillus	0	0	16	0	0	0	0	0	0	0	0	0	0	0	0	0	0	0	0	0	0	1	0	0	0	0	0	0	0	0	0	0	0	0	0		0	0	0	0	0	0
NA	0	0	0	0	0	0	0	0	0	0	0	0	0	0	0	0	0	0	0	0	0	0	0	0	0	0	0	0	0	0	0	0	0	17	0		0	0	0	0	0	0
Butyricicoccus	0	0	0	0	0	2	0	0	0	0	0	2	0	0	0	0	0	0	0	0	0	0	0	0	0	0	0	0	0	0	0	0	0	0	0		0	0	0	0	0	0
NA	358	277	9441	502	1035	300	407	269	440	149	154	1282	210	0	114	0	39	272	0	0	0	0	3	2	1	0	0	29	15	2	3	4	289	0	108		0	1	4	0	0	2
Acinetobacter	0	5	0	0	0	0	0	0	0	0	0	0	1	0	0	0	4	0	0	0	0	0	0	0	0	0	0	0	5	0	0	0	0	0	0		0	0	0	0	0	0
Sanguibacter	0	4	0	0	0	0	0	0	0	1	0	0	0	0	0	0	0	0	0	0	0	0	0	0	0	0	0	0	0	0	0	0	0	0	8		0	0	0	0	0	0
Lawsonella	0	2	0	0	0	0	0	0	0	0	2	0	4	0	0	0	0	0	0	0	1	0	0	0	0	0	0	0	5	0	0	0	0	0	0		0	0	0	0	0	0
Bacillus	0	3	0	12	1	0	0	0	0	1	3	0	6	1	0	0	0	0	0	0	0	1	0	0	2	0	0	0	0	0	0	0	1	0	0		0	0	0	0	0	0
Nevskia	0	0	0	0	0	0	0	0	0	0	15	0	0	0	0	0	0	0	0	0	0	0	0	0	0	0	0	0	0	0	0	0	0	0	0		0	0	0	0	0	0
Planifilum	0	1	0	9	0	0	0	0	0	0	3	0	1	0	0	0	0	0	0	0	0	0	0	0	0	0	0	0	0	0	0	0	0	0	0		0	0	0	0	0	0
Williamsia	0	0	13	0	0	0	0	0	0	0	0	0	0	0	0	0	0	0	0	0	0	0	0	0	0	0	0	0	0	0	0	0	0	0	0		0	0	0	0	0	0
Colidextribacter	71	113	2957	113	104	54	10	45	40	48	22	149	49	1	120	0	11	446	0	0	0	0	10	4	0	0	1	0	0	0	0	2	217	0	383		0	0	1	0	20	3
28-4	0	0	0	0	0	0	0	0	0	0	0	0	0	0	0	0	0	0	0	0	0	0	0	0	0	0	0	0	21	0	0	0	0	0	0		0	0	0	0	0	0
NA	0	0	0	0	0	0	0	0	0	2	0	0	0	0	0	0	0	0	0	0	0	0	1	1	0	0	0	0	0	0	2	0	0	0	3		0	4	2	0	0	0
Asaccharobacter	0	0	0	0	0	0	0	0	0	0	0	0	1	6	7	0	0	3	2	0	0	1	3	3	0	0	2	0	0	0	0	4	1	0	0		1	2	3	0	1	1
NA	0	0	0	10	0	0	0	0	1	0	0	0	1	0	0	0	0	0	0	0	0	0	0	0	0	0	0	0	0	0	0	0	0	0	0		0	0	0	0	0	0
NA	0	0	0	0	0	0	0	0	0	0	0	0	0	0	0	0	7	0	0	0	6	0	0	0	0	0	0	2	0	0	0	0	0	0	0		0	0	0	0	0	0
Leuconostoc	0	0	0	9	0	0	0	0	0	0	0	0	0	0	0	0	0	0	0	2	0	0	0	0	0	0	0	0	0	0	0	0	0	0	0		0	0	0	0	0	0
Clavibacter	0	0	0	0	0	0	0	0	0	3	0	2	0	0	0	0	0	0	0	0	0	0	0	0	0	0	0	0	0	0	1	0	0	0	2		0	0	0	0	0	0
Akkermansia	781	2452	684	1895	1885	1660	1549	755	4417	796	3059	1327	1462	568	3519	5672	170	1332	0	0	19	4	315	1033	72	6	3505	1	0	0	2	1923	3986	2	0		1122	13	3700	2653	1	225
Cardiobacterium	0	0	0	0	0	0	0	0	0	0	0	0	0	0	0	0	0	0	0	0	0	0	0	0	0	0	0	0	0	0	0	0	0	0	0		0	0	0	0	0	0
Glycomyces	0	0	0	8	0	0	0	0	0	0	0	0	0	0	0	0	0	0	0	0	0	2	0	0	0	0	0	0	0	0	0	0	0	0	0		0	0	0	0	0	0
Agrococcus	0	0	0	0	0	0	0	0	0	0	5	0	0	0	0	0	4	0	0	0	0	0	0	0	0	0	0	0	0	0	0	0	0	0	0		0	0	0	0	0	0
Dietzia	0	0	0	9	0	0	0	0	0	0	0	0	0	0	0	0	0	0	0	0	0	0	0	0	0	0	0	0	0	0	0	0	0	0	0		0	0	0	0	0	0
Bradyrhizobium	0	0	0	0	0	0	0	0	0	0	0	0	0	0	0	0	9	0	0	0	0	0	0	0	0	0	0	0	0	0	0	0	0	0	0		0	0	0	0	0	0
Klenkia	0	0	0	0	0	0	0	0	0	0	9	0	0	0	0	0	0	0	0	0	0	0	0	0	0	0	0	0	0	0	0	0	0	0	0		0	0	0	0	0	0
Pseudopropionibacterium	0	0	0	0	0	0	0	0	0	0	0	0	0	0	0	0	0	0	0	0	0	0	0	0	0	0	0	0	0	0	0	0	0	0	0		0	0	0	0	0	0
Acidovorax	0	2	0	0	0	0	0	0	0	0	5	0	0	0	0	0	0	0	0	0	0	0	0	0	0	0	0	0	0	0	0	0	0	0	0		0	0	0	0	0	0
Mycetocola	0	2	0	0	0	0	0	0	0	0	5	0	0	0	0	0	0	0	0	0	0	0	0	0	0	0	0	0	0	0	0	0	0	0	0		0	0	0	0	0	0
NA	0	0	0	0	0	0	0	0	0	0	0	0	0	0	0	0	0	0	0	0	0	0	0	0	0	0	0	0	0	0	0	0	0	0	0		0	0	0	0	0	0
Bergeyella	0	0	0	0	0	0	0	0	0	0	0	0	0	0	0	0	0	0	0	0	0	0	0	0	0	0	0	0	0	0	0	0	0	0	0		0	0	0	0	0	0
Exiguobacterium	0	0	0	5	0	0	0	0	0	0	0	0	0	0	0	0	0	0	0	0	0	0	0	0	0	0	0	0	0	0	0	0	0	0	2		0	0	0	0	0	0
Paenibacillus	0	0	0	0	0	0	0	0	0	0	3	0	0	0	0	0	0	0	0	0	0	0	0	0	0	0	0	0	7	0	0	0	0	0	0		0	0	0	0	0	0
Sporomusa	0	0	0	0	0	0	7	0	0	0	0	0	0	0	0	0	0	0	0	0	0	0	0	0	0	0	0	0	0	0	0	0	0	0	0		0	0	0	0	0	0
Terrisporobacter	0	5	0	0	0	0	1	0	0	0	0	0	0	0	0	0	0	0	0	0	0	0	0	0	0	0	0	0	0	0	0	0	0	0	0		0	0	0	0	0	0
Rhodococcus	0	0	5	0	0	0	0	0	0	0	0	0	0	0	0	0	0	0	0	0	0	0	0	0	0	1	0	0	0	0	0	0	0	0	0		0	0	0	0	0	0
NA	0	0	0	0	0	0	0	0	0	0	0	0	0	0	0	0	0	0	0	0	0	0	0	0	0	0	0	0	0	0	0	0	0	0	0		0	0	0	0	0	0
UCG-005	10	26	520	53	48	0	0	0	7	0	5	13	15	0	0	0	0	0	0	0	0	0	0	0	0	0	0	0	0	0	0	0	0	0	0		0	0	0	0	0	0
Pseudogracilibacillus	0	0	0	6	0	0	0	0	0	0	0	0	0	0	0	0	0	0	0	0	0	0	0	0	0	0	0	0	0	0	0	0	0	0	0		0	0	0	0	0	0
Lactococcus	0	0	0	6	0	0	0	0	0	0	0	0	0	0	0	0	0	0	0	0	0	0	0	0	0	0	0	0	0	0	0	0	0	0	0		0	0	0	0	0	0
NA	0	0	0	0	0	0	0	0	0	0	1	0	0	1	2	3	0	2	0	0	1	0	1	3	0	0	2	0	0	0	2	4	4	2	0		1	0	1	0	0	1
NA	0	0	0	0	0	0	0	0	0	3	0	0	0	0	0	0	0	0	0	0	0	0	0	0	0	0	0	0	0	0	0	0	0	0	1		0	0	0	0	0	0
Parviterribacter	0	0	0	0	0	0	0	0	0	0	6	0	0	0	0	0	0	0	0	0	0	0	0	0	0	0	0	0	0	0	0	0	0	0	0		0	0	0	0	0	0
Leucobacter	0	0	0	1	0	0	0	0	0	0	0	0	0	0	0	0	0	0	0	0	0	0	0	0	0	0	0	0	0	0	0	0	0	0	0		0	0	0	0	0	0
Clostridiumsensustricto3	0	0	0	0	0	0	0	0	0	0	0	0	3	0	0	0	0	0	0	0	2	0	0	0	0	0	0	0	0	0	0	0	0	0	0		0	0	0	0	0	0
Mangrovibacter	0	0	0	0	0	0	0	0	0	0	0	0	0	0	0	0	0	3	0	0	0	0	0	0	0	0	0	0	0	0	0	1	3	0	0		0	0	0	0	0	0
Cutibacterium	0	52	332	64	0	1	8	0	0	2	109	1	6	0	0	0	67	0	0	0	22	0	0	0	0	0	0	439	26	1	2	0	0	19	0		0	0	0	0	0	0
NA	0	0	0	0	0	0	0	0	0	0	0	0	0	0	0	0	1	0	0	0	3	0	0	0	0	0	0	0	0	0	0	0	0	0	0		0	0	0	0	0	0
Clostridiumsensustricto15	0	0	0	0	0	0	4	0	0	0	0	0	0	0	0	0	0	0	0	0	0	0	0	0	0	0	0	0	0	0	0	0	0	0	0		0	0	0	0	0	0
NA	0	0	0	0	0	0	0	0	0	0	0	0	0	0	0	0	0	0	0	0	0	0	6	0	0	0	0	0	0	0	0	0	0	0	0		0	0	0	0	0	0
NA	0	0	0	0	0	0	0	0	0	0	4	0	0	0	0	0	0	0	0	0	0	0	0	0	0	0	0	0	0	0	0	0	0	0	0		0	0	0	0	0	0
IMCC26207	0	0	0	0	0	0	0	0	0	0	0	0	4	0	0	0	0	0	0	0	0	0	0	0	0	0	0	0	0	0	0	0	0	0	0		0	0	0	0	0	0
NA	5	0	0	0	0	0	0	0	1	0	0	0	0	0	0	0	0	0	0	0	0	0	0	0	0	0	0	0	0	0	0	0	0	0	0		0	0	0	0	0	0
NA	83	11	739	53	43	36	3	25	17	0	17	57	19	3	567	0	16	430	0	0	0	0	65	0	0	0	3	0	0	0	0	7	25	0	100		0	2	0	0	0	1
Facklamia	0	0	0	0	0	0	0	0	0	0	0	0	0	0	0	0	0	0	0	0	0	0	0	0	0	0	0	0	0	0	0	0	0	0	0		0	0	0	0	0	0
Sedimentibacter	0	0	0	0	0	0	3	0	0	0	0	0	0	0	0	0	0	0	0	0	0	0	0	0	0	0	0	0	0	0	0	0	0	0	0		0	0	0	0	0	0
[Eubacterium]siraeumgroup	129	217	0	121	78	3	2	15	45	30	64	159	84	0	0	0	0	0	0	0	0	0	0	0	0	0	0	0	0	0	0	0	0	0	0		0	0	0	0	0	0
Samsonia	0	0	0	0	0	0	0	0	0	0	0	0	0	0	2	0	0	0	0	0	0	0	0	1	0	0	0	0	0	0	0	0	0	0	0		3	0	1	0	0	0
[Eubacterium]tenuegroup	0	0	0	0	0	0	0	0	0	0	0	0	0	2	0	0	0	0	0	0	0	1	0	0	0	1	0	0	0	0	0	0	0	0	0		0	0	7	0	1	0
NA	0	1	0	0	0	0	0	0	0	0	3	0	0	0	0	0	0	2	2	0	0	0	0	0	0	0	2	0	0	0	0	2	0	0	0		0	0	0	0	0	0
Buchnera	0	0	0	0	0	0	0	0	0	0	0	0	3	0	0	0	0	0	0	0	0	0	0	0	0	0	0	0	0	0	0	0	0	0	0		0	0	0	0	0	0
NA	2	4	0	13	17	0	0	5	2	0	29	16	5	3	343	0	0	0	0	0	1	0	0	1	0	0	10	0	0	0	0	93	7	0	0		0	0	2	0	114	31
UC5-1-2E3	0	0	0	0	2	0	0	0	0	0	0	0	0	0	0	0	0	0	0	0	0	0	0	0	0	0	0	0	0	0	0	0	0	0	0		0	0	0	0	0	0
Stackebrandtia	0	0	0	0	2	0	0	0	0	0	0	0	0	0	0	0	0	0	0	0	0	0	0	0	0	0	0	0	0	0	0	0	0	0	0		0	0	0	0	0	0
NA	138	36	1373	34	23	370	7	27	31	78	9	30	16	0	210	0	0	366	0	0	0	0	0	0	2	0	46	0	0	0	0	0	0	0	0		0	0	1	0	0	0
Bifidobacterium	51	1103	269	729	8	167	481	55	341	271	999	189	1361	693	128	43	245	6	213	7	69	672	851	116	1264	4	2	324	3536	3213	2561	185	508	361	45		124	49	19	496	66	609
NA	0	0	0	0	0	0	0	0	0	0	0	1	0	2	0	0	0	0	1	0	1	0	0	0	2	0	0	0	0	0	0	0	0	0	0		1	0	0	3	2	0
DefluviitaleaceaeUCG-011	26	18	40	8	37	21	12	13	31	9	1	6	20	2	2	0	2	0	0	0	0	0	0	0	0	0	0	0	0	1	0	12	0	0	0		0	0	2	0	284	47
IncertaeSedis	0	0	0	0	0	0	0	0	0	0	0	0	0	0	2	0	0	0	0	0	0	0	0	0	0	0	0	0	0	0	0	0	0	0	0		0	0	0	0	0	0
NA	0	0	0	0	0	0	0	2	1	0	0	0	0	1	0	0	0	0	0	0	0	0	0	0	0	0	0	0	0	0	1	0	0	0	0		0	0	0	0	0	0
[Eubacterium]oxidoreducensgroup	0	0	0	0	0	0	0	2	0	0	0	0	0	0	0	0	0	0	0	0	0	0	0	0	0	0	0	0	0	0	0	0	0	0	0		0	0	0	0	0	0
Tyzzerella	33	2	495	20	7	26	6	10	3	3	1	13	30	0	0	0	0	0	0	0	0	0	0	0	1	0	0	0	0	0	0	0	0	0	0		0	0	0	0	0	0
NA	0	0	0	0	0	0	0	2	0	0	0	0	0	0	0	0	0	0	0	0	0	0	0	0	0	0	0	0	0	0	0	0	0	0	0		0	0	0	0	0	0
NA	0	0	0	0	0	0	0	0	0	0	0	0	0	1	0	0	0	0	0	0	0	0	0	0	0	0	0	0	0	0	0	0	0	0	0		0	0	0	0	2	0
NA	0	0	0	0	0	0	0	0	0	0	0	0	0	0	0	0	0	0	0	0	0	0	0	0	0	0	0	0	0	0	0	0	0	0	0		0	0	0	0	0	2
NA	0	0	3	0	0	0	0	0	0	0	0	0	0	0	0	0	775	0	0	0	248	0	1	0	0	4	0	161	0	0	0	0	2	27	0		2	0	0	0	0	2
Aerococcus	0	0	0	0	0	0	0	0	0	0	2	0	0	0	0	0	0	0	0	0	0	0	0	0	0	0	0	0	0	0	0	0	0	0	0		0	0	0	0	0	0
Aeriscardovia	1	0	0	0	0	0	0	0	0	0	0	0	0	0	0	0	0	0	0	0	0	0	0	0	0	0	0	0	0	0	0	0	0	0	0		0	0	0	0	0	0
NA	0	0	0	0	0	0	0	0	0	0	0	0	0	0	0	0	0	0	0	0	0	1	0	0	0	0	0	0	0	0	1	0	0	0	0		0	0	1	0	0	0
GTL1	0	0	0	0	0	0	0	0	0	0	0	0	0	0	0	0	0	0	0	0	0	0	0	0	0	0	0	0	0	0	0	0	1	0	0		0	0	0	0	0	0
Dorea	2	12	37	29	3	9	1	0	5	2	3	5	2	0	0	0	0	0	0	0	0	0	0	0	0	0	0	0	0	0	0	0	50	0	0		0	0	0	0	0	0
Turicibacter	3140	18240	11481	18041	299	3256	14411	4434	6756	13382	10028	2135	18666	200	2295	133	326	312	4913	15343	17812	1279	674	49	822	13360	264	3721	18148	498	345	418	8402	1931	6637		141	1009	265	4110	1930	640
NA	0	0	0	0	0	0	0	0	0	0	0	1	0	0	0	0	0	2	0	0	0	0	0	0	0	0	0	0	0	0	0	0	0	0	0		0	0	0	0	0	0
Anaeroplasma	7	11	42	57	27	131	0	0	1	1	18	4	1	0	12	0	11	7	0	0	0	0	0	0	2	0	0	0	0	0	0	3	0	0	0		0	0	0	0	2	1
Oscillibacter	91	61	1833	29	382	151	15	29	32	15	5	108	16	0	10	0	2	0	0	0	0	0	0	0	0	0	0	0	0	0	0	1	0	0	9		0	0	0	0	0	0
NA	45	410	971	238	112	79	92	107	399	163	182	92	60	0	0	0	0	0	0	0	0	0	0	0	0	0	0	0	0	1	0	0	1	0	0		0	0	0	0	0	0
NA	0	0	0	0	0	0	0	0	0	0	0	0	0	0	0	0	0	0	0	0	0	0	0	0	0	0	0	0	0	0	0	0	0	0	0		0	0	1	0	0	0
NA	0	0	0	0	0	0	0	0	0	0	0	0	0	0	0	0	0	0	0	0	0	0	0	0	0	0	0	0	0	0	0	0	0	0	0		0	0	0	0	1	0
NA	0	0	0	0	0	0	0	0	1	0	0	0	0	0	0	0	0	0	0	0	0	0	0	0	0	0	0	0	0	0	0	0	0	0	0		0	0	0	0	0	0
Pseudomonas	0	110	417	108	1	0	6	0	0	19	52	7	28	0	0	0	61	0	0	1	19	0	0	0	1	0	0	573	69	0	3	2	1	90	1		0	0	0	0	0	0
GCA-900066575	72	11	949	24	31	50	9	18	22	2	0	37	9	0	0	0	15	0	0	0	0	0	0	0	0	0	0	0	0	0	0	1	6	0	15		0	0	0	0	0	0
Paludicola	2	1	33	18	2	1	0	3	0	0	4	4	2	132	1	56	0	19	0	0	1	48	0	12	21	0	20	0	0	2	2	57	5	0	0		23	34	19	2	25	26
Acetatifactor	26	40	692	102	64	11	20	12	90	18	27	80	34	0	26	0	5	355	0	0	2	1	1	0	0	0	0	0	0	0	0	0	8	0	170		0	1	0	0	0	0
NA	22	1008	12240	857	1624	12	28	34	168	178	820	833	450	1	178	0	1	59	0	0	0	2	0	67	1	0	0	1	0	3	0	0	1093	0	0		0	0	0	0	0	1
NA	15	14	9	4	6	25	25	12	14	14	9	10	8	7	7	5	7	3	3	8	3	6	4	2	5	3	1	6	25	9	8	12	16	8	4		3	1	1	0	2	1
[Eubacterium]brachygroup	2	36	150	44	83	4	16	2	6	5	28	26	23	0	0	0	0	0	0	0	0	0	0	0	0	0	0	0	0	0	0	0	0	0	0		0	0	0	0	0	0
Adlercreutzia	0	273	231	369	85	2	10	1	24	43	260	60	295	877	104	315	2	47	484	0	0	2112	1304	726	683	8	126	0	0	4	312	958	489	0	3		226	275	450	292	196	1014
Lactobacillus	1360	6430	1666	32405	8159	3993	10074	3767	3819	12384	18654	5242	11608	7	52	15	46	1	542	5	8310	11	2	0	38	1	2	4	0	44	20	8	2	0	8405		1341	162	350	9	1	55
[Eubacterium]nodatumgroup	11	45	19	44	17	13	0	8	13	1	8	12	9	0	0	0	0	0	0	0	0	0	0	0	0	0	0	0	0	0	0	0	0	0	0		0	0	0	0	0	0
NA	0	0	0	0	0	0	0	0	0	0	1	0	0	1	0	0	612	0	0	2	155	0	2	0	1	1	0	236	0	0	0	0	2	39	1		0	0	0	0	0	2
NA	11	16	62	10	11	5	8	9	23	13	24	18	39	4	3	5	14512	0	0	17	4674	0	98	2	15	143	4	2285	5	23	12	23	65	295	104		2	3	4	3	2	80
NA	1	40	275	26	22	1	2	0	4	0	35	4	15	0	0	0	0	0	0	0	0	0	0	0	0	0	0	0	0	0	0	0	0	0	0		0	0	0	0	0	0
UCG-009	2	2	304	0	0	0	0	3	0	0	0	5	2	0	0	0	0	0	0	0	0	0	0	0	0	0	0	0	0	0	0	0	0	0	0		0	0	0	0	0	0
ASF356	47	10	431	40	14	27	1	4	14	18	13	47	6	0	0	0	0	0	0	0	0	0	0	0	0	0	0	0	0	0	0	0	0	0	0		0	0	0	0	0	0
NA	10	0	0	11	7	40	2	11	58	12	6	6	3	2	11	0	0	0	0	0	0	0	0	0	0	0	0	0	0	0	0	7	0	0	0		0	2	2	0	0	0
LachnospiraceaeNK4A136group	215	575	27648	1427	410	221	95	183	201	109	446	2308	752	0	325	0	16	584	0	0	7	0	0	0	1	0	0	0	0	0	0	2	0	0	47		0	0	0	0	0	0
LachnospiraceaeUCG-006	18	13	310	64	79	10	5	9	40	11	61	66	10	0	0	0	0	0	0	0	0	0	0	0	2	0	0	0	0	1	1	0	0	0	0		0	0	1	0	0	0
Monoglobus	7	302	2271	547	28	7	343	68	189	61	676	117	268	389	1384	44	4	56	8	1	1	4	2	12	1	0	28	1	8	0	0	90	8	0	0		0	0	456	0	16	77
Dubosiella	1600	18378	4148	22786	1043	4690	16725	2454	11175	8680	16777	4881	16550	5371	891	1689	55	251	3818	3	8	3177	2655	1046	7507	72	504	806	33139	8358	13682	5126	1538	105	70		1947	1719	737	3942	906	5257
Enterorhabdus	185	370	2403	673	203	230	313	140	1327	533	513	151	524	5	11	4	0	3	1	0	0	0	0	1	1	0	2	0	0	19	9	4	0	0	0		0	2	16	0	0	3
NA	2	20	49	2	31	0	3	2	2	3	0	12	9	11	0	0	2204	0	0	4	1167	0	34	2	3	39	0	420	1	4	246	11	40	42	33		0	0	0	0	0	26
LachnospiraceaeUCG-001	35	6	354	11	7	30	14	20	52	8	0	5	34	0	0	0	0	0	0	0	0	0	0	0	0	0	0	0	0	0	0	0	0	0	0		0	0	0	0	0	0
Staphylococcus	162	68	629	152	8	260	3132	122	984	2298	9	3	5	19	2	0	6	2	7	224	14	2	13	9	0	3	2	141	6	18	20	1	2	103	41		2	1	0	0	2	6
Ruminococcus	61	0	0	20	6	87	12	132	54	0	3	4	1	0	0	0	0	0	0	0	0	0	0	0	0	0	0	0	0	0	0	0	0	0	0		0	0	0	0	0	0
Romboutsia	0	570	0	332	1	4	1	0	0	0	257	34	441	488	1095	13	16	76	2	3	0	109	133	1	40	960	1	0	17	0	0	19	2319	0	4		0	4	430	644	72	513
NK4A214group	4	0	75	0	8	6	2	7	11	0	2	12	3	0	0	0	0	0	0	0	0	0	0	0	0	0	0	0	0	0	0	0	0	0	0		0	0	0	0	0	0
Escherichia-Shigella	0	82	70	14	0	0	1	0	0	4	45	0	2	0	0	0	16	0	0	2	3	0	1	0	0	1	0	0	0	1	0	0	0	0	3		0	0	0	0	0	0
Burkholderia-Caballeronia-Paraburkholderia	0	5	124	13	0	0	2	0	2	0	9	1	1	0	0	0	1	0	0	0	1	0	0	0	0	0	0	0	5	0	0	0	0	0	0		0	0	0	0	0	0
IncertaeSedis	36	226	2008	127	265	32	13	34	107	13	36	165	47	472	91	25	82	1812	82	0	10	27	1079	262	56	2	175	0	0	1	2692	74	192	0	1687		12	784	218	0	78	155
Allorhizobium-Neorhizobium-Pararhizobium-Rhizobium	0	6	81	25	0	0	0	0	1	5	17	1	4	0	0	0	8	0	0	0	3	0	0	0	0	0	0	0	0	1	0	0	1	0	4		0	0	0	0	0	0
NA	4	11	119	0	9	5	0	1	1	0	0	4	0	0	0	0	0	0	0	0	0	0	0	0	0	0	0	0	0	0	0	0	0	0	0		0	0	0	0	0	0
NA	160	214	7138	381	353	56	10	21	76	18	67	452	114	0	1	0	23	128	0	0	0	0	0	0	0	0	1	0	0	0	0	1	1	0	0		0	0	0	0	2	0
Tuzzerella	3	6	89	23	12	2	0	3	1	0	6	14	7	0	3	0	0	0	0	0	0	0	0	0	0	0	0	0	0	0	0	0	0	0	0		0	0	0	0	0	0
Alistipes	1980	0	0	0	0	1058	15	291	281	124	0	1	0	0	1	0	0	0	0	0	0	0	0	0	0	2	1111	0	0	0	2	0	0	0	30		182	18	0	0	0	0
Intestinimonas	19	2	0	10	55	0	0	0	5	0	0	32	15	0	1	0	0	0	0	0	0	0	0	0	0	0	0	0	0	0	0	0	4	0	0		0	0	0	0	1	0
Harryflintia	1	3	124	0	2	0	0	1	0	0	0	6	4	0	0	0	0	0	0	0	0	0	0	0	0	0	0	0	0	0	0	0	0	0	0		0	0	0	0	0	0
FamilyXIIIAD3011group	1	1	0	26	9	2	4	2	6	3	9	2	7	0	1	0	0	0	0	0	0	0	0	0	0	0	0	0	0	0	0	0	0	0	0		0	0	0	0	0	0
Clostridiumsensustricto1	49	0	19	0	0	51	62	34	0	1	2	0	0	0	28	0	0	3	38	17	0	0	0	0	0	15	37	0	45	0	2	4913	1107	0	222		2	11	0	0	0	0
Parvibacter	5	430	877	476	75	11	57	3	45	52	582	142	513	32	25	1	0	55	81	0	0	93	15	15	20	0	6	0	0	0	0	0	0	0	0		12	29	0	3	0	0
NA	2	4	23	14	8	3	0	0	0	0	4	3	2	0	0	0	0	0	0	0	0	0	0	0	0	0	0	0	0	0	0	0	0	0	0		0	0	0	0	0	2
Enhydrobacter	0	0	75	0	0	0	0	0	0	0	0	0	0	0	0	0	0	0	0	0	0	0	0	0	0	0	0	34	0	0	0	0	0	0	0		0	0	0	0	0	0
NA	4304	10911	57885	12068	6699	6309	1948	4176	10542	5345	8189	5062	5079	4134	7304	248	78	3334	4783	7	43	2607	55	3710	1111	498	2540	70	0	1	7565	5478	1907	1	5		3674	4620	3102	1915	308	195
Enterococcus	0	49	32	12	0	9	32	0	11	35	1	1	15	74	0	0	1	0	12	743	52	6	130	724	0	7	0	75	122	3	0	15	290	271	266		4	0	5	20	857	173
[Eubacterium]ventriosumgroup	57	515	155	420	39	98	283	74	550	450	608	159	197	0	0	0	0	0	0	0	0	0	0	0	0	0	0	0	0	0	0	0	0	0	0		0	0	0	0	0	0
Sphingopyxis	0	0	59	0	0	0	0	0	0	0	0	0	0	0	0	0	2	0	0	0	0	0	0	0	0	0	0	0	0	0	0	0	0	0	0		0	0	0	0	1	0
Caldalkalibacillus	0	0	61	0	0	0	0	0	0	0	0	0	0	0	0	0	0	0	0	0	0	0	0	0	0	0	0	0	0	0	0	0	0	0	0		0	0	0	0	0	0
Saccharopolyspora	0	7	52	0	0	0	0	0	0	0	0	0	0	0	0	0	0	0	0	0	0	0	0	0	0	0	0	0	0	0	0	0	0	0	1		0	0	0	0	0	0
Curtobacterium	0	24	0	9	0	0	7	0	0	5	4	4	1	0	0	0	0	0	0	1	0	1	0	0	0	0	0	0	0	0	0	0	0	0	2		0	0	0	0	0	0
Microbacterium	0	0	0	3	0	0	0	0	0	0	0	0	4	0	0	0	0	0	0	1	0	0	0	0	0	0	0	0	0	0	0	0	0	56	3		0	0	0	0	0	0
NA	0	0	55	0	0	0	0	0	0	0	0	0	0	0	0	0	0	0	0	0	0	0	0	0	0	0	0	0	0	0	0	0	0	0	0		0	0	0	0	0	0
Mycobacterium	0	0	52	0	0	0	0	0	0	0	0	0	0	0	0	0	0	0	0	0	1	0	0	0	0	0	0	0	0	0	0	0	0	0	0		0	0	0	0	0	0
Sphingobium	0	0	48	0	0	0	0	0	0	0	0	0	0	0	0	0	5	0	0	0	0	0	0	0	0	0	0	0	0	0	0	0	0	0	0		0	0	0	0	0	0
NA	0	0	0	0	0	0	0	0	0	0	0	0	0	0	0	0	36	0	0	0	10	0	0	0	0	0	0	7	0	0	0	0	0	0	0		0	0	0	0	0	0
Jonesia	0	0	0	0	0	0	0	0	0	0	0	0	0	0	0	0	0	0	0	0	0	0	0	0	0	0	0	0	0	0	0	0	0	0	0		0	0	0	0	0	0
Stenotrophomonas	0	1	49	0	0	0	0	0	0	0	0	0	0	0	0	0	0	0	0	0	0	0	0	0	0	0	0	0	0	0	0	0	0	0	0		0	0	0	0	0	0
Ammoniphilus	0	1	49	0	0	0	0	0	0	0	0	0	0	0	0	0	0	0	0	0	0	0	0	0	0	0	0	0	0	0	0	0	0	0	0		0	0	0	0	0	0
Lachnoclostridium	66	111	4757	200	1801	93	362	86	245	89	97	262	123	4	2	0	30	467	0	0	4	0	1	0	0	0	7	0	0	0	0	7	638	0	161		0	3	6	0	6	0
A2	180	26	2479	91	416	272	44	307	165	95	11	512	95	1	0	0	18	0	0	0	0	0	0	0	0	0	0	0	0	0	0	1	1	0	3		0	0	6	0	0	0
NA	0	3	47	33	1	0	0	0	0	0	6	0	15	0	0	0	0	0	0	1	0	1	3	0	2	0	0	0	0	0	0	0	0	0	0		0	0	0	0	0	0
Frigoribacterium	3	3	33	0	1	0	0	0	0	3	1	0	0	0	0	0	0	0	0	0	0	0	1	0	0	0	0	0	0	3	1	0	0	0	4		0	0	0	0	0	0
Weissella	0	0	43	0	0	0	0	0	0	0	0	0	0	0	1	0	0	0	0	0	0	0	0	0	0	0	0	0	0	0	0	0	0	0	0		0	0	0	0	0	0
Streptococcus	0	0	45	0	0	0	0	0	0	0	0	0	0	0	0	0	0	0	0	0	0	0	0	0	0	0	0	0	0	0	0	0	0	0	0		0	0	0	0	0	0
NA	2	2	67	0	2	4	0	0	3	0	0	0	0	0	0	0	0	0	0	0	0	0	1	0	0	0	0	0	0	0	0	0	0	0	0		0	0	0	1	1	2
NA	1850	1650	572	962	122	585	850	1450	1446	1998	497	229	234	0	0	0	0	0	0	0	0	0	0	0	4	0	0	0	0	0	1	0	1	0	0		0	0	0	0	0	0
LachnospiraceaeFCS020group	2	6	92	0	4	2	5	3	3	5	0	4	2	0	0	0	0	1	0	0	0	0	0	0	0	0	0	0	0	0	0	0	0	0	0		0	0	0	0	0	0
Methylobacterium-Methylorubrum	0	0	22	3	0	0	0	0	0	2	0	0	0	0	0	0	0	0	0	0	2	0	1	0	0	0	0	77	0	0	0	0	0	0	0		0	0	0	0	0	0
Jeotgalicoccus	0	1	0	32	0	21	0	0	0	0	0	0	0	0	0	0	0	0	0	0	0	0	0	0	0	0	0	0	0	0	0	0	0	0	22		0	0	0	0	0	0
NA	0	0	41	0	0	0	0	0	0	0	0	0	0	0	0	0	0	0	0	0	0	0	0	0	0	0	0	0	0	0	0	0	0	0	0		0	0	0	0	0	0
NA	0	0	0	0	0	0	0	0	0	0	0	0	0	0	0	0	0	0	0	0	0	0	0	0	0	0	0	41	0	0	0	0	0	0	0		0	0	0	0	0	0
NA	0	0	0	0	0	0	0	0	0	0	6	0	0	0	0	0	3	0	0	0	0	0	0	0	0	0	0	32	0	0	0	0	0	0	0		0	0	0	0	0	0
Erysipelatoclostridium	4	13	400	8	105	12	4	150	74	21	84	55	25	0	0	0	0	0	0	0	0	0	0	0	0	0	0	0	0	0	0	0	0	0	0		0	0	0	0	0	0
Marvinbryantia	87	126	4600	109	168	96	8	82	128	27	56	138	75	27	367	0	2	16	1	0	0	0	0	10	0	0	32	0	0	0	0	20	33	0	0		0	0	10	1	208	26
Citricoccus	0	0	0	37	0	0	0	0	0	0	0	0	0	0	0	0	1	0	0	0	0	0	0	0	0	0	0	0	0	0	0	0	0	0	0		0	0	0	0	0	0
NA	1	56	208	13	2	1	1	1	3	14	3	4	4	0	0	0	1762	0	1	1	413	0	2	0	3	6	0	145	0	0	1	0	1	13	17		0	0	0	1	1	4
Pelomonas	0	0	0	0	0	0	0	0	0	0	0	0	0	0	0	0	0	0	0	0	1	0	0	0	0	0	0	0	0	0	0	0	0	30	0		0	0	0	0	0	0
Anaerotruncus	4	1	32	0	0	9	0	1	1	0	0	9	1	2	3	0	0	82	0	0	4	0	13	0	0	0	0	0	0	0	0	0	1	0	24		0	0	0	0	0	0
Corynebacterium	0	6	32	0	0	0	15	0	0	0	0	0	0	2	0	0	6	0	0	0	0	0	0	0	0	0	0	0	0	0	1	0	0	0	0		0	0	0	0	0	0
NA	107	14	347	0	0	129	129	106	407	226	2	6	300	0	0	0	0	0	0	0	0	0	0	0	0	0	2	28	0	0	0	0	0	0	0		0	0	0	0	0	0
Actinomyces	0	0	41	0	0	0	0	0	0	0	0	0	0	0	0	0	0	0	0	0	0	0	0	0	0	0	0	0	0	0	0	0	0	0	0		0	0	0	0	0	0
[Eubacterium]xylanophilumgroup	62	117	1638	158	366	98	150	62	37	37	77	216	89	0	0	0	0	0	0	0	0	0	0	0	0	0	0	0	0	0	0	0	0	1	0		0	0	1	0	0	0
Nitrospira	0	0	31	0	0	0	0	0	0	0	0	0	0	0	0	0	0	0	0	0	0	0	0	0	0	0	0	0	0	0	0	0	0	0	0		0	0	0	0	0	0
Granulicatella	0	0	0	0	0	0	0	0	0	0	0	0	0	0	0	0	0	0	0	0	0	0	0	0	0	0	0	31	0	0	0	0	0	0	0		0	0	0	0	0	0
NA	0	2	0	0	0	0	0	0	0	0	0	0	0	2	0	1	1	0	0	1	1	6	3	3	1	0	0	0	4	2	1	2	3	13	3		0	0	2	2	2	0
