# Supplementary material for: Commensal yeast promotes Salmonella Typhimurium virulence
Source: Nature. 2025 Sep 3;645(8082):1002–10. doi: 10.1038/s41586-025-09415-y (PMC12460169; doi:10.1038/s41586-025-09415-y)
Supplement: Supplementary file 4 — Supplementary Tables 1–13 [file 41586_2025_9415_MOESM4_ESM.zip › 2024-07-15633B-s4/Table_S11.xlsx]

## Sheet: S11
Table S11: Real-time PCR analysis of genes encoding for host inflammatory response from the cecum tissue of Uninfected or Uninfected with L-arginine treated mice 24h and 48h p.i. Data is from 2 independent experiments.
Gene Name	Time p.i.	Fold difference over Uninfected		p value using unpaired t-test
		Uninfected	Uninfected + 2% L-arg supplementation
Il17a	24h	0.82115	0.498551	0.9447
		0.338099	0.518112
		6.77888	5.47639
		1.86353
		0.285127
	48h	4.05047	2.92745	0.3804
		0.235092	1.20294
		0.47841	0.734963
		2.19512	5.3168
			4.49003
Tnfa	24h	2.80978	3.32763	0.3471
		1.12143	1.31623
		6.14857	0.458116
		0.643683	15.9212
		0.0332668
		2.41044
	48h	1.49698	44.4476	0.4925
		0.3675	1.08771
		1.16877	0.370904
		1.55524	0.331373
			0.0473604
			0.20614
CxCl1	24h	1.52643	0.606081	0.4549
		0.333753	0.915727
		0.219496	0.478942
		16.0108	1.03955
		0.606864
		0.920382
	48h	1.19962	33.7491	0.342
		1.27497	2.51097
		1.83328	1.06615
		0.356638
			1.65238
			3.45194
Il22	24h	2.91705	2.27888	0.4264
		2.0786	3.04842
		1.08597	1.47695
		0.0518539	1.5688
		2.10343
		1.39238
	48h	2.42095	16.9955	0.346
		0.113973	107.927
		2.86809	0.132446
		1.26363
			0.222303
			2.42224
Ifng	24h	9.5195	15.9507	0.9553
		7.16201	3.39387
		19.9821	0.225477
		0.0947994
		0.0199531
		0.388056
	48h	2.88765	8.53799	0.5839
		0.240272	0.310819
		0.54611	0.188865
		2.63919
Il1b	24h	0.852267	0.940618	0.6219
		0.606337	2.03867
		0.793832	0.437517
		2.33446	0.27534
		0.529976
		1.97033
	48h	0.478937	5.69884	0.4604
		0.373561	0.429999
		0.323403	0.230797
		17.2829	0.896806
			0.622652
Il18	24h	5.35703	0.830692	0.2697
		4.09351	0.246564
		1.52682	0.101983
		0.318406
		0.355092
		0.264163
	48h	1.45818	6.07961	0.6671
		0.136832	0.359446
		0.32926	0.271944
		15.2216	23.1328
			9.93756
			0.432323
Ifnb	24h	0.617119	0.762863	0.4373
		0.697124	0.487974
		59.1615	0.341905
		0.35727	0.11443
		0.075197
		1.46246
	48h	0.0993107	1.22033	0.3178
		0.994849	0.740546
		12.0456	0.296023
		0.84027	3.57853
			0.0185346
			0.0158421
Ido1	24h	0.665993	1.08122	0.6939
		0.656592	0.740736
		0.970513	0.702824
		1.18521	1.57028
		0.544044
		3.65428
	48h	0.897128	0.0945411	0.3076
		1.47235	0.462441
		0.969465	0.421449
		0.780914	0.256857
			1.24548
			1.57251
Ptges	24h	1.64351	0.77938	0.2309
		0.658018	0.385924
		1.24546	0.507444
		0.757228	1.21032
		0.607109
		1.61498
	48h	1.31529	0.658194	0.3831
		0.80189	1.06449
		0.768276	0.883916
		1.23409	1.86429
			1.23383
			2.72466
Tgfb	24h	1.32345	0.244022	0.1205
		0.412102	0.283696
		1.83353	0.530634
	48h	0.121279	0.044877	0.313
		0.0293532	0.0279664
		0.0465834	0.0243272
Ifnl2	24h	44.5879	0.50283	0.2877
		99.9964	0.269663
		0.168696	0.15234
		0.196728	0.127711
		0.0414067
		0.163214
	48h	32.1899	5.15249	0.661
		0.17845	0.462446
		0.13345	4.66658
		1.3045	19.6051
			0.746364
			0.0867918
Nos2	24h	0.878138	2.56273	0.973
		0.497742	0.966838
		0.289331	1.05143
		5.21059	2.07862
		0.684325
		2.21762
	48h	0.259719	0.525558	0.2809
		3.06894	0.977185
		2.53964	6.91972
		0.494011	9.81632
			1.15234
			4.10959
Il10	24h	0.881558	0.243319	0.1254
		0.755975	0.300409
		0.458656	1.20478
		1.09768	0.475827
		1.58564
		1.87964
	48h	0.859341	0.23845	0.816
		1.46466	0.591244
		0.517457	0.321738
		1.53541	1.98704
Lcn2	24h	8.7759	7.58691	0.8083
		5.91872	3.53561
		9.70508	3.38696
		1.30008	0.385566
		0.0037083
		0.41147
	48h	1.49211	1.19245	0.8028
		0.385446	0.653841
		0.377746	0.542923
		4.60295	5.53531
			0.0844648
			0.233769
Reg3g	24h	3.72954	3.87505	0.6889
		1.20499	1.06396
		1.78808	1.80829
		7.49786	0.384454
		0.290226
		0.0571872
	48h	0.41449	4.29016	0.8238
		0.675142	0.260251
		1.30572	0.233247
		2.73677	0.504313
			0.19371
			0.95405
S100a8	24h	0.937352	0.376246	0.2959
		0.697034	28.6543
		0.77091	0.130672
		3.86369	1.24274
		0.346948
		1.48106
	48h	2.05584	0.893688	0.2641
		0.85348	1.34083
		0.870925	1.15093
		0.65439	24.0157
			4.06243
			8.22777
S100a9	24h	1.07428	1.2245	0.2398
		0.806084	31.2524
		1.16454	0.478108
		2.6337	1.90649
		0.563955
		0.667632
	48h	2.09293	15.7826	0.1937
		0.538711	1.7839
		1.14875	1.21547
		0.772085	7.54279
			2.47336
			2.63976
