# Supplementary material for: Commensal yeast promotes Salmonella Typhimurium virulence
Source: Nature. 2025 Sep 3;645(8082):1002–10. doi: 10.1038/s41586-025-09415-y (PMC12460169; doi:10.1038/s41586-025-09415-y)
Supplement: Supplementary file 4 — Supplementary Tables 1–13 [file 41586_2025_9415_MOESM4_ESM.zip › 2024-07-15633B-s4/Table_S12.xlsx]

## Sheet: S12
Table S12: Real-time PCR analysis of genes encoding for host inflammatory response from the cecum tissue of STm infected or STm infected with L-arginine treated mice 48h p.i. Data is from 2 independent experiments.
Gene Name	Fold difference over Uninfected		p value using Mann-Whitney t-test
	STm infected	STm infected + 2% L-arg supplementation
Il17a	27.467	236.194	0.2944
	151.878	60.9846
	364.073	75.4804
	1.84845	16.2433
	5.32299	335.488
	107.631	131.181
Tnfa	101.482	8.55901	0.4091
	45.7537	29.9412
	101.856	18.2112
	0.616284	8.75303
	0.298204	29.9811
	11.5926	29.2112
CxCl1	178.949	859.164	0.0325
	98.002	203.581
	344.082	179.083
	2.23519	31.0397
	2.40809	472.323
	121.421	433.688
Il22	47.4832	946.304	0.0898
	297.154	184.08
	689.566	172.8
	0.504637	169.236
	0.544083	759.113
	477.036	948.139
Ifng	286.686	2506.41	0.0325
	1195.79	1356.6
	938.053	929.75
	1.16151	41.9638
	1.88197	2212.61
	22.0137	1135.06
Il1b	107.329	593.255	0.05
	232.471	237.61
	162.523	287.505
Il18	0.455821	0.16715	0.1762
	0.16597	0.397721
	0.887553	0.272326
	0.0119717	0.0380195
	26.4923
	117.446
Ifnb	2.0952	2.45364	0.3496
	3.6745	6.22746
	2.96202	3.12129
	0.0654636	0.0569305
	0.197934	0.707594
	0.1111	0.212788
Ido1	115.323	77.737	0.4571
	89.0254	102.696
	115.669	49.3043
	8.84368	51.4627
	27.7086
	15.2043
Ptges	0.746414	3.11814	0.0571
	2.98553	2.49004
	2.21788	1.39846
	0.135135	6.09592
	1.59294
	0.571486
Tgfb	4.9594	5.97995	0.1548
	1.69282	1.17845
	2.20437	0.808542
	0.727763	0.47548
	0.941326	0.517449
	0.642573	0.493443
Ifnl2	0.210484	0.141661	0.4571
	0.14066	0.0791246
	4.41427	0.230798
	0.0101461	0.952399
	3.4571
	0.00955528
Nos2	2716.07	964.489	0.4091
	1253.06	1264.3
	1568.32	422.258
	0.331567	239.392
	0.504952	937.329
	85.1605	1544.64
Il10	0.716724	31.8193	0.026
	2.33737	4.29484
	4.06931	1.53168
	1.43316	3.3591
		6.796
	3.12369	14.8024
Lcn2	195.358	131.693	0.2424
	51.1385	86.0723
	58.4617	56.139
	0.74545	15.1473
	1.56967	31.6094
	2.40966	17.2505
Reg3g	1157.92	661.498	0.2944
	312.872	510.615
	1483.65	1061.2
	0.662215	210.72
	0.492071	517.999
	99.5435	190.487
S100a8	596.078	5616.06	0.1286
	2528.91	1775.1
	3632.81	2690.5
	84.3724	895.83
	1571.85
	419.53
