# Supplementary material for: Commensal yeast promotes Salmonella Typhimurium virulence
Source: Nature. 2025 Sep 3;645(8082):1002–10. doi: 10.1038/s41586-025-09415-y (PMC12460169; doi:10.1038/s41586-025-09415-y)
Supplement: Supplementary file 4 — Supplementary Tables 1–13 [file 41586_2025_9415_MOESM4_ESM.zip › 2024-07-15633B-s4/Table_S13.xlsx]

## Sheet: S13
Table S13: Amino acid levels in the cecum content of uninfected or STm infected mice in the presence or absence of L-arginine.
Sample Number	Concentration (nmol/g or µM)
	Hydroxyproline	Histidine	Asparagine	Taurine	Serine	Glutamine	Arginine	Glycine	Aspartic Acid	Glutamic Acid	Threonine	Alanine	GABA	Proline	Hyroxylysine	AABA	Ornithine	Cysteine	Lysine	Tyrosine	Methionine	Valine	Isoleucine	Leucine	Phenylalanine	Tryptophan
Uninfected	29.31	159.77	94.82	555.515	113.97	219.79	112.375	2216.96	643.56	1058.2	28.78	1005.19		1189.39		32.24	71.485	32.71	160.775	35.24	79.285	447.76	216.17	325.435	177.4	246.67
Uninfected	80.55	328.51	270.315	938.465	165.19	454.27	155.3	3988.07	1543.49	2654.81	27.49	2003.02		2228.61	78.64	40.82	171.83	34.285	330.47	84.645	121.265	935.855	497.22	693.7	378.03	440.615
Uninfected	33.67	140.435	153.15	701.275	102.88	164.19	75.77	1924.23	778.415	1290.95	55.3	1019.73		1233.41			85.775	22.385	188.785	63.705	54.135	421.63	238.715	321.985	167.075	297.005
Uninfected	107.02	112.305		8775.25	102.005	121.115	56.15	745.86	134.055	75.505	172.285	1053.73	34546.3	258.085	108.81	60.81	41.375	12.555	197.29	116.94	190.575	144.22	64.2	177.105	75.415	97.495
Uninfected	111.765	379.775	58.34	3919.27	59.505		265.08	6490.85	65.775	71.47	106.175	2008.49	27859.1	2474.09	31.14	83.03	194.8	16.495	371.725	82.525	150.15	847.32	351.205	627.94	345.205	756.575
Uninfected	191.345	352.8		3719.09	131.115	195.87		7588.72	1339.52	141.275	98.25	3122.72	30744.5	3843.08	84.355	83.76	239.755	28.695	372.29	81.95	54.02	844.435	160.71	225.6	222.44	625.565
Uninfected + 2% L-arginine	86.11	347.915	133.385	1726.21		231.325		4475.99	891.025	2628.05	1228.41	2217.05		2221.03	33.11	58.235	157.225	24.95	376.8	204.28	160.34	988.235	502.955	718.895	433.735	253.15
Uninfected + 2% L-arginine	74.88	308.61	76.495	1810.31	84.18	158.53		4489.38	957.43	2794.49	1204.01	2310.26	27836.5	2259.81	62.63	91.265	225.865	24.31	405.915	110.015	117.915	811.65	381.07	623.065	357.42	196.535
Uninfected + 2% L-arginine	82.35	378.035	284.835	2920.91	106.75	413.245	91	4901.01	1143.47	3211.33	1380.8	2685.97	30007.1	2402.53	36.37	94.415	222.19	20.625	511.05	264.54	175.685	1120.37	614.675	847.58	442.595	230.96
Uninfected + 2% L-arginine	69.485	187.045	83.015	1950.14	63.435	127.875	118.045	2425.21	696.27	1903.52	807.455	1206.36	32085.1	1696.57	35.11	59.25	33.265	26.285	211.9	150.785	67.375	422.435	215.8	314.51	167.975	227.905
Uninfected + 2% L-arginine	86.675	334.785	241.22	1963.69	527.155	324.155	284.92	4451.35	953.505	2327.35	1305.39	2013.42	29100.5	2492.43	30.685	50.565		21.045	364.6	369.095	133.53	1003.63	520.325	654.53	364.08	211.28
Uninfected + 2% L-arginine	84.865	265.585	110.645	2280.27	280.615	194.385	241.54	4080.23	1166.32	2764.38	1285.55	1930.49	31029.9	2448.43	40.75	78.59	13.41	31.21	341.135	253.095	114.29	679.41	357.995	472.715	248.56	252.945
STm	78.52	132.1	68.29	816.82	268.255	182.24	103.605	1369.53	194.825	597.435	258.495	1222.5	30430.4	313.43		69.025	18.655	13.42	202.14	242.76	137.325	461.06	309.05	624.195	241.245	210.67
STm	94.635	102.375	231.345	4134.47	177.465	480.26		3249.78	1040.2	2356.68	159.92	1476.4	33770.8	188.415		385.115	13.2	13.66	111.94	66.965	67.21	157.095	79.255	163.955	81.52	26.565
STm		109.77		1223.65	137.79	245.785	77.155	1960.71	289.04	1050.25	204.425	1230.79	29309.1	364.32		35.5	30.1	15.2	279.865	232.815	126.4	367.72	237.825	482.615	224.21	79.84
STm + 2% L-arginine	137.045	205.17	928.405	10989.3	1559.35	1524.99		11391.8	840.865	9824.65	562.79	5205.16	16180	574.71		2779.61	36.2	10.015	240.875	158.35	177.875	375.56	185.54	407.79	172.52
STm + 2% L-arginine		61.27	93.63	487.82	4691.61	187.64	612.765	579.955	3704.85	72.26	1217.5	199.09			110.135		659.41	56.2	70.705	20.42	284.9	128.465	44.53	118.275	205.02	71.74
STm + 2% L-arginine	71.865	110.53	89.435	2720.38	142.795	102.895	128.575	5513.88	91.67	1922.25	117.15	1803.56	36887.6	460.875		111.21	137.455	51.115	485.63	546.32	108.72	290.92	149.51	266.695	140.765	47.115
STm + 2% L-arginine	48.915	341.38	90.925	4096.1	78.18	461.165		3577.7	367.05	1839.86	111.47	2413.58		290.765		196.29	54.635	45.815	653.28	557.665	269.33	1112.78	723.125	1210.82	587.64	181.17
STm + 2% L-arginine	88.08	123.03	397.935	4113.49	372.885	375.465	120.105	5039.14	640.69	2110.3	333.235	1313.59		358.725		550.68	47.05	29.545	285.2	121.63	80.7	228.06	126.985	221.515	108.69
Blank cells are below the limit of detection, which is 1 nmol/g stool or 3 uM plasma. Amino acids are quantified using a Waters Acquity uPLC System with a Photodiode Array Detector. Amino acid concentrations are quantified via ultra performance liquid chromatography (Waters Acquity UPLC system) with an AccQ-Tag Ultra C18 1.7 μm 2.1x100mm column and a photodiode detector array. Analysis is perform…
