# Supplementary material for: Commensal yeast promotes Salmonella Typhimurium virulence
Source: Nature. 2025 Sep 3;645(8082):1002–10. doi: 10.1038/s41586-025-09415-y (PMC12460169; doi:10.1038/s41586-025-09415-y)
Supplement: Supplementary file 4 — Supplementary Tables 1–13 [file 41586_2025_9415_MOESM4_ESM.zip › 2024-07-15633B-s4/Table_S2.xlsx]

## Sheet: S2
Table S2: RNAseq data showing differentially regulated STm genes in co-culture with C. albicans ATCC compared to STm alone.
Gene ID	gene	product	protein_id	fungus Candida albicans/Untreated : log2FC	fungus Candida albicans/Untreated : PValue	fungus Candida albicans/Untreated : QValue
STM14_RS16155		multidrug/biocide efflux PACE transporter	WP_001519547.1	5.97913	2.88884e-192	1.06367e-188
STM14_RS26775		tail fiber assembly protein		5.92158	3.33489e-30	2.66936e-28
STM14_RS11795		polysaccharide export protein	WP_000978077.1	4.67332	6.48863e-52	2.17192e-49
STM14_RS26375	hisL	his operon leader peptide	WP_001364200.1	4.47989	4.50178e-85	4.14389e-82
STM14_RS00855	citS	citrate/sodium symporter CitS	WP_000183602.1	4.32043	2.80292e-33	2.78928e-31
STM14_RS17335		tagatose bisphosphate family class II aldolase	WP_000469985.1	4.20975	5.47956e-50	1.44112e-47
STM14_RS09285	mpaA	murein tripeptide amidase MpaA	WP_000219126.1	3.20941	8.9384e-51	2.53163e-48
STM14_RS23410	arcA	arginine deiminase	WP_000410846.1	2.76661	2.54014e-05	0.000124538
STM14_RS21515	menA	1%2C4-dihydroxy-2-naphthoate polyprenyltransferase	WP_000139639.1	2.21694	8.28614e-41	1.22038e-38
STM14_RS03765	tatE	twin-arginine translocase subunit TatE	WP_000503938.1	2.1952	3.83753e-119	7.0649e-116
STM14_RS26925		hypothetical protein	WP_001670836.1	2.12502	5.65088e-13	9.54429e-12
STM14_RS07950	ssaR	SPI-2 type III secretion system export apparatus protein SsaR	WP_000056367.1	2.05371	6.79234e-21	2.50094e-19
STM14_RS07515		hypothetical protein	WP_011233063.1	1.99117	3.17502e-10	3.65325e-09
STM14_RS23390		arginine repressor	WP_000666051.1	1.97918	6.09451e-05	0.000272
STM14_RS08870		M15 family metallopeptidase	WP_000237715.1	1.94426	7.86483e-22	3.36724e-20
STM14_RS26350	mgtS	protein MgtS	WP_000901531.1	1.93574	4.08427e-80	3.00766e-77
STM14_RS13795	ratB	DUF823/DUF824 repeat adhesin RatB		1.9315	1.60054e-49	3.92879e-47
STM14_RS26335		YnhF family membrane protein	WP_000102277.1	1.91482	1.65537e-30	1.38525e-28
STM14_RS26410	ypfM	protein YpfM	WP_001386977.1	1.85877	6.83991e-78	4.19743e-75
STM14_RS10545	uspC	universal stress protein UspC	WP_000122606.1	1.84731	1.43028e-25	8.49403e-24
STM14_RS23405	arcC	carbamate kinase	WP_000428751.1	1.84098	0.0020123	0.00597524
STM14_RS01410	speD	adenosylmethionine decarboxylase	WP_000734276.1	1.83425	2.05656e-14	4.25408e-13
STM14_RS11140		hypothetical protein	WP_000008351.1	1.80935	1.37878e-12	2.16952e-11
STM14_RS02015	tssM	type VI secretion system membrane subunit TssM	WP_001168961.1	1.79486	4.73522e-18	1.31091e-16
STM14_RS24325	traY	conjugal transfer relaxosome protein TraY	WP_001676655.1	1.76818	2.14049e-18	6.20572e-17
STM14_RS06305	bssS	biofilm formation regulator BssS	WP_000414441.1	1.76175	1.02989e-35	1.26402e-33
STM14_RS10245		lytic enzyme	WP_000789530.1	1.73521	2.18744e-25	1.27844e-23
STM14_RS15535	invF	type III secretion system transcriptional activator InvF	WP_001674874.1	1.69904	5.81289e-51	1.78359e-48
STM14_RS09380	steC	SPI-2 type III secretion system effector kinase SteC	WP_001116926.1	1.69687	8.33529e-34	9.30016e-32
STM14_RS00090	pefA	major pilin PefA	WP_000748205.1	1.69099	1.77458e-15	4.05839e-14
STM14_RS07735		major outer membrane lipoprotein	WP_001082332.1	1.67452	2.83237e-25	1.60443e-23
STM14_RS21065		hypothetical protein	WP_001541209.1	1.65063	2.93271e-87	3.59941e-84
STM14_RS24685		PagK family vesicle-borne virulence factor	WP_014344029.1	1.61786	2.89646e-52	1.06648e-49
STM14_RS14020	cadA	lysine decarboxylase CadA	WP_001100652.1	1.60243	3.58743e-35	4.26095e-33
STM14_RS23170	iolR	myo-inositol utilization transcriptional regulator IolR	WP_000033840.1	1.59032	2.30803e-21	8.85224e-20
STM14_RS25255		hypothetical protein	WP_014343883.1	1.58692	3.34432e-16	8.15482e-15
STM14_RS14345		DUF1367 family protein	WP_000929791.1	1.57936	1.29819e-06	8.14297e-06
STM14_RS14205		phage tail tape measure protein	WP_000372072.1	1.57291	5.66391e-15	1.24877e-13
STM14_RS15505	spaM	SPI-1 type III secretion system protein SpaM	WP_001520714.1	1.56601	3.69424e-28	2.56645e-26
STM14_RS14025	dtpD	dipeptide permease DtpD	WP_000856793.1	1.54578	1.41545e-06	8.81845e-06
STM14_RS04845		Cof-type HAD-IIB family hydrolase	WP_000217910.1	1.54196	1.68572e-21	6.60298e-20
STM14_RS13125		sulfite exporter TauE/SafE family protein	WP_000368599.1	1.53032	7.91533e-12	1.16112e-10
STM14_RS20365	pstS	phosphate ABC transporter substrate-binding protein PstS	WP_000867130.1	1.50326	6.68515e-22	2.89585e-20
STM14_RS02965	ykgO	type B 50S ribosomal protein L36	WP_001197749.1	1.50038	6.60882e-15	1.43139e-13
STM14_RS04525		AcrZ family multidrug efflux pump-associated protein	WP_000891513.1	1.49901	1.75918e-15	4.04831e-14
STM14_RS00570	thrL	thr operon leader peptide	WP_001575544.1	1.49583	1.28154e-33	1.34819e-31
STM14_RS23395		YfcC family protein	WP_000514425.1	1.48006	0.00891296	0.0216474
STM14_RS16975		putative quinol monooxygenase	WP_000958587.1	1.47976	3.43452e-07	2.45552e-06
STM14_RS05685		phage tail tape measure protein	WP_010989010.1	1.4769	4.16438e-20	1.43279e-18
STM14_RS21045		acyltransferase	WP_000196890.1	1.47639	1.5917e-16	4.01413e-15
STM14_RS05095		lipoprotein	WP_001270724.1	1.47324	1.09917e-23	5.32519e-22
STM14_RS18465		YhfL family protein	WP_000472323.1	1.47075	1.60694e-11	2.27567e-10
STM14_RS05985	hpaB	4-hydroxyphenylacetate 3-monooxygenase%2C oxygenase component	WP_000801496.1	1.4495	8.82234e-05	0.00037467
STM14_RS23400	argF	ornithine carbamoyltransferase	WP_000237031.1	1.43646	0.0166681	0.0365963
STM14_RS15420	hilA	transcriptional regulator HilA	WP_001120085.1	1.43498	4.74609e-37	6.47227e-35
STM14_RS23040	priB	primosomal replication protein N	WP_001519453.1	1.4297	3.07446e-05	0.00014759
STM14_RS22550		AraC family transcriptional regulator	WP_001217074.1	1.41144	4.3772e-25	2.4055e-23
STM14_RS14575	raiA	ribosome-associated translation inhibitor RaiA	WP_000178449.1	1.41061	1.06957e-53	4.92272e-51
STM14_RS06950		phage tail tape measure protein	WP_000372072.1	1.40541	1.61413e-13	2.95684e-12
STM14_RS25330		hypothetical protein	WP_001626563.1	1.40372	3.28109e-10	3.76354e-09
STM14_RS10720	fliT	flagella biosynthesis regulatory protein FliT	WP_000204899.1	1.39648	1.23028e-22	5.66236e-21
STM14_RS17760	nanR	transcriptional regulator NanR	WP_000382926.1	1.3864	5.15829e-20	1.72662e-18
STM14_RS01190	ftsI	peptidoglycan glycosyltransferase FtsI	WP_000642235.1	1.38193	4.79778e-44	8.02974e-42
STM14_RS10710	fliD	flagellar filament capping protein FliD	WP_000146802.1	1.37763	5.57326e-46	1.14004e-43
STM14_RS14485	grcA	autonomous glycyl radical cofactor GrcA	WP_000627811.1	1.36826	1.45627e-45	2.82209e-43
STM14_RS11535	sopA	SPI-1 type III secretion system effector HECT-type E3 ubiquitin transferase SopA	WP_000703998.1	1.36729	1.15477e-21	4.6216e-20
STM14_RS12440	pagL	lipid A 3-O-deacylase PagL	WP_000281877.1	1.35708	1.2889e-10	1.6142e-09
STM14_RS03630		phosphoadenosine phosphosulfate reductase	WP_000118144.1	1.35434	1.00338e-06	6.45879e-06
STM14_RS26425	rseD	rpoE leader peptide RseD	WP_014344135.1	1.35418	2.36485e-33	2.41871e-31
STM14_RS22835		arginine ABC transporter substrate-binding protein	WP_000727896.1	1.35258	5.11677e-16	1.22337e-14
STM14_RS10165		membrane protein	WP_001134856.1	1.34452	6.10936e-30	4.68638e-28
STM14_RS02890	fadM	long-chain acyl-CoA thioesterase FadM	WP_001194543.1	1.32859	9.09409e-08	7.29509e-07
STM14_RS09250		YgdI/YgdR family lipoprotein	WP_001168019.1	1.31583	4.37927e-09	4.33453e-08
STM14_RS09650	hns	DNA-binding transcriptional regulator H-NS	WP_001287383.1	1.28472	2.2251e-44	4.0964e-42
STM14_RS03475		PTS system mannose/fructose/sorbose family transporter subunit IID	WP_000005803.1	1.27537	1.13275e-16	2.87641e-15
STM14_RS05565		DUF1367 family protein	WP_000929805.1	1.27478	0.000159573	0.000632452
STM14_RS07035	msgA	virulence protein MsgA	WP_000497451.1	1.27236	5.32302e-11	7.02486e-10
STM14_RS08800		YgdI/YgdR family lipoprotein	WP_000732362.1	1.26899	3.7221e-05	0.000176154
STM14_RS23360	mgtA	magnesium-translocating P-type ATPase	WP_001738655.1	1.26035	1.69835e-24	8.93331e-23
STM14_RS06625	sifA	SPI-2 type III secretion system effector SifA	WP_001520468.1	1.25954	1.65375e-18	4.87127e-17
STM14_RS04615	uvrB	excinuclease ABC subunit UvrB	WP_000042502.1	1.25625	1.14029e-32	1.04964e-30
STM14_RS08710	fdnI	formate dehydrogenase-N subunit gamma	WP_000045657.1	1.25213	3.0784e-20	1.07949e-18
STM14_RS05070	artJ	ABC transporter substrate-binding protein ArtJ	WP_000737538.1	1.24908	0.0315812	0.0627872
STM14_RS26490		integrase arm-type DNA-binding domain-containing protein		1.24708	9.14199e-07	5.93665e-06
STM14_RS25905		hypothetical protein	WP_010989001.1	1.2425	5.10177e-16	1.22337e-14
STM14_RS12895	ackA	acetate kinase	WP_000095689.1	1.2368	8.24254e-26	5.05817e-24
STM14_RS15475	spaS	SPI-1 type III secretion system export apparatus protein SpaS	WP_000097719.1	1.22517	2.6329e-16	6.50626e-15
STM14_RS05930	pipB	SPI-2 type III secretion system effector PipB	WP_001123045.1	1.21795	1.67482e-10	2.02186e-09
STM14_RS08780		PhzF family isomerase	WP_000804282.1	1.21079	1.10002e-06	7.05623e-06
STM14_RS09200		mechanosensitive ion channel family protein	WP_000493665.1	1.20912	4.75618e-07	3.27332e-06
STM14_RS15425	iagB	SPI-1 type III secretion system invasion protein IagB	WP_000558928.1	1.20535	3.85766e-19	1.18366e-17
STM14_RS01125		glucose uptake inhibitor SgrT	WP_001248755.1	1.19747	8.92628e-33	8.42732e-31
STM14_RS07220		hypothetical protein	WP_000762776.1	1.19705	0.000166377	0.000655188
STM14_RS10175		DUF1398 domain-containing protein	WP_000422882.1	1.19284	1.40252e-06	8.75268e-06
STM14_RS22635		hypothetical protein	WP_010989096.1	1.18641	7.97657e-07	5.2634e-06
STM14_RS22590		hypothetical protein	WP_010989095.1	1.1849	0.00077584	0.0025782
STM14_RS04910		electron transfer flavoprotein subunit beta/FixA family protein	WP_000442433.1	1.18279	3.90777e-05	0.00018376
STM14_RS18620	nfuA	Fe-S biogenesis protein NfuA	WP_000619387.1	1.18013	2.33318e-08	2.07006e-07
STM14_RS09820		hydrogenase 1 small subunit	WP_001058312.1	1.17682	2.14181e-08	1.90487e-07
STM14_RS17290	tdcC	threonine/serine transporter TdcC	WP_000108129.1	1.17434	2.29286e-10	2.70587e-09
STM14_RS06485	acpP	acyl carrier protein	WP_000103754.1	1.16762	4.41489e-41	6.77318e-39
STM14_RS24010	yjjX	inosine/xanthosine triphosphatase	WP_000554311.1	1.16653	8.56675e-07	5.61259e-06
STM14_RS15540	invH	SPI-1 type III secretion system invasion lipoprotein InvH	WP_000715092.1	1.16544	3.63197e-24	1.8319e-22
STM14_RS03480		PTS mannose/fructose/sorbose/N-acetylgalactosamine transporter subunit IIC	WP_000927523.1	1.15357	5.63694e-07	3.82232e-06
STM14_RS20570	ilvL	ilv operon leader peptide	WP_001311244.1	1.15254	4.00746e-09	3.97721e-08
STM14_RS05150		VirK/YbjX family protein	WP_001519667.1	1.14953	2.82734e-34	3.2532e-32
STM14_RS26045		tyrosine-type recombinase/integrase		1.14925	0.00026276	0.000985215
STM14_RS02510		DUF2754 family protein	WP_001239243.1	1.14879	1.33159e-10	1.662e-09
STM14_RS21205		type II toxin-antitoxin system HigB family toxin	WP_000558166.1	1.14676	3.65373e-09	3.63596e-08
STM14_RS22195	psiE	phosphate-starvation-inducible protein PsiE	WP_000982749.1	1.14215	0.00025166	0.000947456
STM14_RS11385	pocR	regulatory protein PocR	WP_000622326.1	1.14055	1.38507e-09	1.44882e-08
STM14_RS03490		PTS sugar transporter subunit IIA	WP_001216659.1	1.13771	8.06495e-10	8.58074e-09
STM14_RS17295	tdcB	bifunctional threonine ammonia-lyase/L-serine ammonia-lyase TdcB	WP_000548370.1	1.13409	6.32186e-14	1.21235e-12
STM14_RS22760	ecnB	lipoprotein toxin entericidin B	WP_000239598.1	1.13382	9.18596e-34	9.94786e-32
STM14_RS03355	fimZ	fimbria biosynthesis transcriptional regulator FimZ	WP_000801273.1	1.12089	5.04057e-17	1.31627e-15
STM14_RS07210	yeaR	DUF1971 domain-containing protein YeaR	WP_001248993.1	1.12023	4.69837e-05	0.000217329
STM14_RS05085	artJ	arginine ABC transporter substrate-binding protein	WP_000756586.1	1.11306	3.95435e-18	1.11999e-16
STM14_RS07855	sseC	SPI-2 type III secretion system translocon protein SseC	WP_001079760.1	1.11279	1.33322e-26	8.76594e-25
STM14_RS19110	pdeH	cyclic-guanylate-specific phosphodiesterase	WP_000595626.1	1.11255	6.21453e-19	1.87556e-17
STM14_RS07105		Hsp20 family protein	WP_001218118.1	1.11193	2.70807e-22	1.21599e-20
STM14_RS10525	motA	flagellar motor stator protein MotA	WP_000906312.1	1.10843	3.22728e-29	2.37657e-27
STM14_RS19880	mgtA	magnesium-translocating P-type ATPase	WP_000131288.1	1.10553	1.71393e-17	4.60635e-16
STM14_RS02270		alpha/beta hydrolase	WP_000105593.1	1.10427	0.00339144	0.00940308
STM14_RS07065	pagC	virulence membrane protein PagC	WP_000789471.1	1.10026	7.64753e-36	9.70973e-34
STM14_RS19885		MgtC family protein	WP_000392694.1	1.0979	1.0353e-08	9.74929e-08
STM14_RS05220		membrane protein	WP_001539595.1	1.0918	2.51865e-08	2.2239e-07
STM14_RS15565		GNAT family N-acetyltransferase	WP_000971655.1	1.08957	1.96333e-10	2.35472e-09
STM14_RS07910	ssaK	SPI-2 type III secretion system apparatus protein SsaK	WP_000011201.1	1.08757	3.78432e-14	7.53183e-13
STM14_RS26290	speFL	leader peptide SpeFL	WP_015632840.1	1.08373	5.08798e-15	1.13539e-13
STM14_RS05550		hypothetical protein	WP_014343823.1	1.08271	6.39167e-24	3.18029e-22
STM14_RS07430	chbA	PTS N%2CN'-diacetylchitobiose transporter subunit IIA	WP_000459883.1	1.07759	2.13088e-09	2.16738e-08
STM14_RS26550		hypothetical protein	WP_012218875.1	1.07751	2.83711e-26	1.83267e-24
STM14_RS21555		aryl-sulfate sulfotransferase	WP_000899636.1	1.0769	1.35083e-07	1.04711e-06
STM14_RS16845		hypothetical protein	WP_000936444.1	1.07638	2.43718e-09	2.45855e-08
STM14_RS02945		YbaY family lipoprotein	WP_000779803.1	1.07225	1.53561e-21	6.07969e-20
STM14_RS04115	speF	ornithine decarboxylase SpeF	WP_001292400.1	1.06311	2.08688e-10	2.48669e-09
STM14_RS14010	cadC	lysine decarboxylation/transport transcriptional activator CadC	WP_001187150.1	1.05062	1.94988e-13	3.53667e-12
STM14_RS26230		hypothetical protein	WP_001595136.1	1.04398	2.80963e-05	0.00013604
STM14_RS08420		general stress protein	WP_000807642.1	1.04274	1.65727e-20	5.86737e-19
STM14_RS22675		MerR family transcriptional regulator	WP_001165471.1	1.04239	1.49005e-07	1.14034e-06
STM14_RS09245		hypothetical protein	WP_000275493.1	1.0417	2.81335e-30	2.30195e-28
STM14_RS19510		hypothetical protein	WP_001062558.1	1.0342	7.61522e-09	7.32095e-08
STM14_RS07595	aroH	3-deoxy-7-phosphoheptulonate synthase AroH	WP_001082196.1	1.03403	4.35609e-10	4.88998e-09
STM14_RS12370		acyltransferase family protein	WP_000639473.1	1.0322	3.08844e-23	1.4579e-21
STM14_RS21605		DUF1287 domain-containing protein	WP_000666689.1	1.03143	7.10109e-05	0.000309423
STM14_RS07905		type III secretion system domain-containing protein	WP_001526945.1	1.03131	1.1315e-08	1.05207e-07
STM14_RS15470	sicA	SycD/LcrH family type III secretion system chaperone SicA	WP_000386309.1	1.03076	2.9796e-26	1.89153e-24
STM14_RS08165	blr	division septum protein Blr	WP_001708800.1	1.03063	5.33469e-05	0.000242798
STM14_RS09825	hyaB	Ni/Fe-hydrogenase large subunit	WP_000070978.1	1.02721	5.15013e-07	3.50513e-06
STM14_RS02140	pagN	adhesin/invasin protein PagN	WP_000787603.1	1.02458	5.98551e-16	1.41273e-14
STM14_RS18650		type II toxin-antitoxin system RelB/DinJ family antitoxin	WP_000729713.1	1.02286	3.99847e-17	1.05916e-15
STM14_RS17210	mzrA	EnvZ/OmpR regulon moderator MzrA	WP_000917516.1	1.01708	2.40569e-05	0.000118578
STM14_RS15545		membrane protein	WP_000381610.1	1.01532	4.00235e-14	7.89821e-13
STM14_RS14875		FliC/FljB family flagellin	WP_000079794.1	1.01514	1.43802e-28	1.01823e-26
STM14_RS15415	hilD	transcriptional regulator HilD	WP_000432699.1	1.01235	5.29378e-14	1.03131e-12
STM14_RS21750	birA	bifunctional biotin--[acetyl-CoA-carboxylase] ligase/biotin operon repressor BirA	WP_000655752.1	1.01145	3.24563e-13	5.69068e-12
STM14_RS10705		FliC/FljB family flagellin	WP_000079805.1	1.00965	4.15698e-28	2.83445e-26
STM14_RS04625	slrP	SPI-1 type III secretion system effector E3 ubiquitin transferase SlrP	WP_000481997.1	1.0095	3.14214e-20	1.09145e-18
STM14_RS11220		SEL1-like repeat protein	WP_010989035.1	1.00823	0.000355981	0.00128755
STM14_RS11895	steD	type III secretion system effector SteD	WP_001542166.1	1.00679	2.43639e-14	4.95624e-13
STM14_RS00240		hypothetical protein	WP_001135407.1	1.00564	1.75219e-07	1.32438e-06
STM14_RS17870	yhcN-B	DUF1471 family stress response protein YhcN-B	WP_000853277.1	1.00389	9.94313e-07	6.42291e-06
STM14_RS23480		LacI family DNA-binding transcriptional regulator	WP_001244065.1	1.00372	2.22967e-06	1.35027e-05
STM14_RS00510		conjugal transfer protein TraH	WP_001161719.1	1.00281	0.0045055	0.0119261
STM14_RS17155		methyl-accepting chemotaxis protein	WP_000478472.1	1.00126	1.81701e-29	1.36536e-27
STM14_RS13565	pta	phosphate acetyltransferase	WP_000582931.1	0.995662	0.000745756	0.00249172
STM14_RS07960	ssaT	SPI-2 type III secretion system apparatus protein SsaT	WP_000068764.1	0.995138	4.14391e-05	0.000194121
STM14_RS15525	invE	type III secretion system gatekeeper InvE	WP_000612171.1	0.994753	7.26976e-14	1.37268e-12
STM14_RS19950		type II toxin-antitoxin system RelE/ParE family toxin	WP_001258724.1	0.994211	1.99474e-08	1.78267e-07
STM14_RS14920		VirK family antimicrobial peptide resistance protein	WP_000178733.1	0.98972	6.79471e-23	3.16685e-21
STM14_RS14915	pipB2	SPI-2 type III secretion system effector PipB2	WP_001738474.1	0.98762	1.39071e-19	4.49174e-18
STM14_RS08790	steA	type III secretion system effector SteA	WP_001147134.1	0.986144	6.07963e-30	4.68638e-28
STM14_RS08885	sifB	SPI-2 type III secretion system effector SifB	WP_001122926.1	0.984971	2.47017e-08	2.18634e-07
STM14_RS15375	hilC	invasion transcriptional regulator HilC	WP_000243999.1	0.984194	1.12252e-21	4.58914e-20
STM14_RS15530	invG	type III secretion system outer membrane ring protein InvG	WP_000848113.1	0.983556	1.35097e-17	3.68466e-16
STM14_RS25790		hypothetical protein	WP_001687482.1	0.98254	3.17927e-06	1.882e-05
STM14_RS00265		Rpn family recombination-promoting nuclease/putative transposase	WP_000728917.1	0.981346	5.79504e-29	4.18379e-27
STM14_RS22630		YjiK family protein	WP_001268200.1	0.978511	4.1526e-11	5.60069e-10
STM14_RS10845		YodC family protein	WP_000232161.1	0.976173	2.61585e-24	1.33772e-22
STM14_RS13610		hypothetical protein	WP_000700635.1	0.976	2.21552e-12	3.38488e-11
STM14_RS07510		DNA/RNA non-specific endonuclease	WP_001044098.1	0.973132	5.63701e-14	1.08667e-12
STM14_RS07865	sseE	LcrR family type III secretion system chaperone SseE	WP_000249606.1	0.969211	4.65089e-09	4.57876e-08
STM14_RS20630	rep	DNA helicase Rep	WP_001238842.1	0.967062	6.34022e-15	1.38134e-13
STM14_RS10715	fliS	flagellar export chaperone FliS	WP_000287764.1	0.963327	9.08659e-15	1.94516e-13
STM14_RS07885	ssaG	type III secretion system needle filament protein SsaG	WP_000350226.1	0.959194	1.47818e-08	1.3539e-07
STM14_RS14415		PD-(D/E)XK nuclease-like domain-containing protein	WP_000017127.1	0.958709	0.000331686	0.00121157
STM14_RS05500		PD-(D/E)XK nuclease-like domain-containing protein	WP_000017133.1	0.957999	0.00210199	0.00619657
STM14_RS03470		SIS domain-containing protein	WP_010988979.1	0.951733	1.01189e-11	1.46108e-10
STM14_RS12860	lrhA	transcriptional regulator LrhA	WP_000606288.1	0.945486	8.62261e-14	1.60346e-12
STM14_RS06850		DUF2441 domain-containing protein	WP_000029438.1	0.944796	5.35281e-18	1.47083e-16
STM14_RS11175		tyrosine-type recombinase/integrase	WP_000532847.1	0.9447	1.3459e-08	1.24512e-07
STM14_RS07925	ssaV	SPI-2 type III secretion system apparatus protein SsaV	WP_001258231.1	0.944377	5.94278e-11	7.78694e-10
STM14_RS26835		hypothetical protein	WP_001519391.1	0.942632	0.000281104	0.00104127
STM14_RS07900	ssaJ	SPI-2 type III secretion system apparatus lipoprotein SsaJ	WP_000862874.1	0.94085	2.15034e-13	3.86222e-12
STM14_RS12105		LysR substrate-binding domain-containing protein	WP_000024658.1	0.938054	0.000197434	0.000765212
STM14_RS11250		hypothetical protein		0.93724	1.02281e-06	6.5724e-06
STM14_RS02940	tesB	acyl-CoA thioesterase II	WP_000084180.1	0.936791	2.87601e-05	0.000138606
STM14_RS12385		hypothetical protein	WP_000554739.1	0.935594	0.00220363	0.00643288
STM14_RS00730		aryl-sulfate sulfotransferase	WP_001036514.1	0.933029	4.85669e-08	4.08273e-07
STM14_RS20460	asnC	transcriptional regulator AsnC	WP_000433018.1	0.932335	0.000430732	0.00153381
STM14_RS06125		MurR/RpiR family transcriptional regulator	WP_000433674.1	0.931745	4.13918e-11	5.60069e-10
STM14_RS07040		RICIN domain-containing protein	WP_001520581.1	0.930456	1.98859e-13	3.5892e-12
STM14_RS10170	sopE2	SPI-1 type III secretion system guanine nucleotide exchange factor SopE2	WP_000182072.1	0.929414	2.14456e-17	5.72192e-16
STM14_RS22765		LuxR C-terminal-related transcriptional regulator	WP_000912957.1	0.929157	3.83397e-07	2.70954e-06
STM14_RS22260		hypothetical protein	WP_010989093.1	0.928564	2.1211e-23	1.01427e-21
STM14_RS15440		hypothetical protein	WP_000692254.1	0.926288	5.19102e-17	1.3366e-15
STM14_RS09320	pspE	thiosulfate sulfurtransferase PspE	WP_000913428.1	0.923955	2.46498e-19	7.7573e-18
STM14_RS18120		alternative ribosome-rescue factor A	WP_001682446.1	0.921005	5.12179e-10	5.69741e-09
STM14_RS09935		addiction module toxin%2C GnsA/GnsB family	WP_001083582.1	0.919173	2.60931e-24	1.33772e-22
STM14_RS14750		helix-turn-helix transcriptional regulator	WP_010989065.1	0.917972	4.48139e-05	0.00020834
STM14_RS07020	sopF	type III secretion system effector SopF	WP_000917257.1	0.917904	5.99747e-10	6.59185e-09
STM14_RS09480		YciN family protein	WP_000548616.1	0.916829	2.58978e-13	4.60656e-12
STM14_RS19255	lpfD	long polar fimbrial protein LpfD		0.915176	0.0033657	0.00933874
STM14_RS16835		TIGR00645 family protein	WP_000439335.1	0.9137	0.000154585	0.000614667
STM14_RS06415	flgK	flagellar hook-associated protein FlgK	WP_000096425.1	0.913636	6.96424e-20	2.31012e-18
STM14_RS10780	fliK	flagellar hook length control protein FliK	WP_000631669.1	0.912462	1.55243e-06	9.59067e-06
STM14_RS09295	tpx	thiol peroxidase	WP_000084401.1	0.911013	1.58173e-20	5.70974e-19
STM14_RS10700	fliB	flagellin lysine-N-methylase	WP_000659236.1	0.910215	8.30662e-12	1.20889e-10
STM14_RS18565	pckA	phosphoenolpyruvate carboxykinase (ATP)	WP_001265689.1	0.909182	1.13868e-25	6.87314e-24
STM14_RS09155	ttcA	tRNA 2-thiocytidine(32) synthetase TtcA	WP_001169566.1	0.909174	1.79926e-08	1.62374e-07
STM14_RS11245		DUF1493 family protein	WP_000228158.1	0.908599	1.77683e-06	1.0922e-05
STM14_RS09815		DUF4427 domain-containing protein	WP_000794388.1	0.907968	4.68658e-11	6.2749e-10
STM14_RS07080		c-type lysozyme inhibitor	WP_000977725.1	0.907221	2.69048e-25	1.54787e-23
STM14_RS16665	ripC	itaconate degradation C-C-lyase RipC	WP_001112897.1	0.905092	0.00271926	0.00775917
STM14_RS23175	iolT1	myo-inositol import MFS transporter IolT1	WP_000107709.1	0.903234	0.00127994	0.00399723
STM14_RS19955		DNA-binding transcriptional regulator	WP_001274847.1	0.902827	0.00437606	0.0116421
STM14_RS08110	gstA	glutathione transferase GstA	WP_000765727.1	0.901898	2.08583e-07	1.55152e-06
STM14_RS09880	ycgR	flagellar brake protein YcgR	WP_000017421.1	0.901703	2.28049e-10	2.69993e-09
STM14_RS07500		lipid A deacylase LpxR family protein	WP_001046438.1	0.900122	1.79275e-19	5.73993e-18
STM14_RS06245	mdoC	glucans biosynthesis protein MdoC	WP_000100055.1	0.896818	0.00141001	0.00434812
STM14_RS10580		YecR-like lipofamily protein	WP_000803229.1	0.895509	0.000552024	0.00190712
STM14_RS09190	uspE	universal stress protein UspE	WP_001262138.1	0.895162	3.1186e-21	1.18378e-19
STM14_RS17040		thiol:disulfide interchange protein DsbA/DsbL	WP_000096230.1	0.893873	0.000442969	0.00157284
STM14_RS21905	hupA	DNA-binding protein HU-alpha	WP_001044509.1	0.892643	5.80819e-26	3.6247e-24
STM14_RS05925	pipA	type III secretion system effector protease PipA	WP_000938191.1	0.891392	6.88798e-05	0.000301206
STM14_RS18395	crp	cAMP-activated global transcriptional regulator CRP	WP_000242758.1	0.890698	4.20264e-20	1.43279e-18
STM14_RS12640	glpC	anaerobic glycerol-3-phosphate dehydrogenase subunit GlpC	WP_001285726.1	0.889865	3.69401e-06	2.15552e-05
STM14_RS10785	fliL	flagellar basal body-associated protein FliL	WP_000132169.1	0.888873	0.00123795	0.00387597
STM14_RS12525	eco	serine protease inhibitor ecotin	WP_000781589.1	0.888436	4.72679e-05	0.000218369
STM14_RS01000		sulfatase-like hydrolase/transferase	WP_000066317.1	0.887943	0.000577425	0.00198328
STM14_RS15370	sprB	transcriptional regulator SprB	WP_001246659.1	0.886587	2.93765e-14	5.91062e-13
STM14_RS08820		NADP-dependent oxidoreductase	WP_001517827.1	0.885963	1.94597e-11	2.74178e-10
STM14_RS00035	repA	incFII family plasmid replication initiator RepA	WP_001738692.1	0.885772	7.28379e-08	5.94654e-07
STM14_RS06360	flgM	flagellar biosynthesis anti-sigma factor FlgM	WP_000020893.1	0.885025	9.80697e-22	4.14611e-20
STM14_RS05600		hypothetical protein	WP_000798705.1	0.884974	1.52575e-07	1.16071e-06
STM14_RS12635	glpB	glycerol-3-phosphate dehydrogenase subunit GlpB	WP_000667146.1	0.883704	0.000273105	0.00101573
STM14_RS03775		YbeF family transcriptional regulator	WP_001282817.1	0.883554	5.59658e-08	4.64113e-07
STM14_RS14355		hypothetical protein	WP_000877757.1	0.881112	3.82194e-21	1.42145e-19
STM14_RS22820	asd	archaetidylserine decarboxylase	WP_000934949.1	0.880317	5.58069e-08	4.63839e-07
STM14_RS21255		YiiG family protein	WP_000710966.1	0.880117	5.88488e-06	3.29342e-05
STM14_RS10585	ftnA	non-heme ferritin	WP_000920612.1	0.879751	7.1909e-14	1.36479e-12
STM14_RS15410	prgH	type III secretion system inner membrane ring protein PrgH	WP_000450192.1	0.878329	2.04002e-10	2.43875e-09
STM14_RS17285	tdcD	propionate kinase	WP_001001853.1	0.878217	0.000341811	0.00124732
STM14_RS02530	iraP	anti-adapter protein IraP	WP_001518423.1	0.8759	1.37595e-22	6.25462e-21
STM14_RS15480	spaR	SPI-1 type III secretion system export apparatus protein SpaR	WP_000498965.1	0.871551	9.02604e-05	0.000380686
STM14_RS17860	argR	transcriptional regulator ArgR	WP_001257852.1	0.871418	8.32877e-11	1.06852e-09
STM14_RS21480		DUF805 domain-containing protein	WP_000155237.1	0.87126	0.000675954	0.00227565
STM14_RS23375	pyrI	aspartate carbamoyltransferase regulatory subunit	WP_000148570.1	0.870479	0.00261505	0.00749893
STM14_RS25970		hypothetical protein	WP_000480529.1	0.869746	3.6565e-06	2.13915e-05
STM14_RS10075	ftsI	peptidoglycan glycosyltransferase FtsI	WP_000730322.1	0.863323	2.57758e-05	0.000125871
STM14_RS26860		rho operon leader peptide	WP_134820045.1	0.858865	1.71991e-16	4.30797e-15
STM14_RS04195		tyrosine-type DNA invertase	WP_000824704.1	0.858425	0.00212337	0.00624959
STM14_RS25045		small membrane protein YohP	WP_000698460.1	0.856677	2.33191e-05	0.00011525
STM14_RS06705		site-specific integrase	WP_000741325.1	0.856342	0.000126321	0.000515648
STM14_RS22700	dcuA	anaerobic C4-dicarboxylate transporter DcuA	WP_000637595.1	0.854258	3.25491e-18	9.29036e-17
STM14_RS05820	rmf	ribosome modulation factor	WP_001537784.1	0.854042	8.52221e-20	2.80168e-18
STM14_RS26630		PD-(D/E)XK nuclease-like domain-containing protein		0.85357	2.59671e-06	1.55972e-05
STM14_RS21185		virulence factor BrkB family protein	WP_000921427.1	0.853527	6.82152e-06	3.77129e-05
STM14_RS26950		hypothetical protein	WP_000469259.1	0.85215	1.30525e-09	1.36921e-08
STM14_RS08880		hypothetical protein	WP_000747896.1	0.850394	5.4382e-13	9.27011e-12
STM14_RS05745	sseI	SPI-2 type III secretion system effector SseI	WP_001526469.1	0.850149	0.000426446	0.00152149
STM14_RS15385	orgB	type III secretion system linker protein OrgB	WP_000916654.1	0.850146	2.71155e-13	4.77701e-12
STM14_RS22560	adiA	arginine decarboxylase	WP_001542850.1	0.84911	4.34509e-07	3.02431e-06
STM14_RS14470	srmB	ATP-dependent RNA helicase SrmB	WP_000219174.1	0.849049	2.63941e-08	2.3194e-07
STM14_RS05940	sigE	type III secretion system chaperone SigE	WP_000444724.1	0.846317	1.67186e-12	2.59738e-11
STM14_RS08930	rimL	50S ribosomal protein L7/L12-serine acetyltransferase	WP_000229304.1	0.844223	1.76201e-07	1.32673e-06
STM14_RS12585		GntR family transcriptional regulator	WP_000944714.1	0.841701	0.000136192	0.000552267
STM14_RS07690		YdiH family protein	WP_001537749.1	0.841047	7.36224e-15	1.58525e-13
STM14_RS07830	ssaD	SctD family type III secretion system inner membrane ring subunit SsaD	WP_000323786.1	0.840323	8.75657e-09	8.37447e-08
STM14_RS07845	sseB	SPI-2 type III secretion system translocon protein SseB	WP_000094422.1	0.838737	1.97813e-14	4.11496e-13
STM14_RS01640		DUF3461 family protein	WP_000272193.1	0.838682	5.04889e-19	1.53636e-17
STM14_RS17055	ubiK	ubiquinone biosynthesis accessory factor UbiK	WP_000566825.1	0.838217	6.3879e-10	6.95866e-09
STM14_RS11890		CesT family type III secretion system chaperone	WP_001669236.1	0.837198	0.00024751	0.000936683
STM14_RS02955		EAL domain-containing protein	WP_000213139.1	0.836927	3.40579e-06	2.00642e-05
STM14_RS12780		chemotaxis protein	WP_000368558.1	0.834845	4.25297e-18	1.18632e-16
STM14_RS05955		hypothetical protein	WP_000174813.1	0.833352	0.0025473	0.00731032
STM14_RS02245		DUF1889 family protein	WP_001539227.1	0.832429	1.60303e-20	5.73044e-19
STM14_RS10445	cutC	copper homeostasis protein CutC	WP_001185770.1	0.831006	2.23582e-07	1.65307e-06
STM14_RS10695	tnpA	IS200/IS605-like element IS200F family transposase	WP_000502119.1	0.830442	3.52051e-07	2.50242e-06
STM14_RS16850		hypothetical protein	WP_000665657.1	0.829864	4.45671e-07	3.09032e-06
STM14_RS07935	ssaO	SPI-2 type III secretion system apparatus protein SsaO	WP_000449089.1	0.829364	0.00198694	0.0059047
STM14_RS12175	fghA	S-formylglutathione hydrolase	WP_000425488.1	0.828488	2.16998e-09	2.20106e-08
STM14_RS15520	invA	type III secretion system export apparatus protein InvA	WP_000927219.1	0.82837	2.46208e-11	3.42089e-10
STM14_RS10225		PagK family vesicle-borne virulence factor	WP_010989029.1	0.826439	4.15284e-18	1.16723e-16
STM14_RS15490	spaP	SPI-1 type III secretion system export apparatus protein SpaP	WP_000526016.1	0.825981	3.57211e-10	4.08463e-09
STM14_RS06645	tnpA	IS200/IS605-like element IS200F family transposase	WP_000502119.1	0.825687	9.5811e-08	7.65241e-07
STM14_RS13215	pgtP	phosphoglycerate transporter PgtP	WP_000955748.1	0.825096	0.00869862	0.0212249
STM14_RS15080	proV	glycine betaine/L-proline ABC transporter ATP-binding protein ProV	WP_000985529.1	0.819145	4.97788e-13	8.52491e-12
STM14_RS17300	tdcA	transcriptional regulator TdcA	WP_001094910.1	0.818847	4.36602e-08	3.69556e-07
STM14_RS10520	motB	flagellar motor protein MotB	WP_000795653.1	0.818225	1.93259e-14	4.04306e-13
STM14_RS07610	fadK	medium-chain fatty-acid--CoA ligase	WP_000117497.1	0.818117	7.56387e-06	4.12595e-05
STM14_RS14015	cadB	cadaverine/lysine antiporter	WP_000100008.1	0.817294	6.56119e-12	9.74126e-11
STM14_RS18460	tnpA	IS200/IS605-like element IS200F family transposase	WP_000502119.1	0.817034	2.78885e-07	2.01739e-06
STM14_RS12615		LysR substrate-binding domain-containing protein	WP_000176719.1	0.816468	0.00691788	0.0173987
STM14_RS17035		aryl-sulfate sulfotransferase	WP_000460259.1	0.81588	0.00414338	0.011168
STM14_RS08680	hdeB	acid-activated periplasmic chaperone HdeB	WP_001032161.1	0.815253	1.61752e-15	3.74573e-14
STM14_RS08575		PhoPQ-activated pathogenicity-related family protein	WP_000476912.1	0.814707	2.8669e-06	1.71363e-05
STM14_RS15390	orgA	oxygen-regulated invasion protein OrgA	WP_001574876.1	0.809005	4.01131e-14	7.89821e-13
STM14_RS26830		hypothetical protein		0.808514	0.0109528	0.0257525
STM14_RS22375	siiF	SPI-4 type I secretion system protein SiiF	WP_000358566.1	0.808432	1.0362e-12	1.65882e-11
STM14_RS03000	acrR	multidrug efflux transporter transcriptional repressor AcrR	WP_000101755.1	0.808363	8.60008e-06	4.60924e-05
STM14_RS19990		GntR family transcriptional regulator	WP_000854956.1	0.806855	5.88544e-15	1.28989e-13
STM14_RS18285	bfd	bacterioferritin-associated ferredoxin	WP_000289082.1	0.806455	4.87213e-07	3.34063e-06
STM14_RS15320	hypC	hydrogenase 3 maturation protein HypC	WP_000334871.1	0.804597	0.000117919	0.000483493
STM14_RS15455	sipD	SPI-1 type III secretion system needle tip complex protein SipD	WP_000932246.1	0.804289	7.5912e-13	1.24226e-11
STM14_RS05000		GrxA family glutaredoxin	WP_000495513.1	0.803149	2.59632e-15	5.90101e-14
STM14_RS16205		YfdX family protein	WP_000835265.1	0.803102	1.20304e-07	9.44475e-07
STM14_RS10755	fliF	flagellar basal-body MS-ring/collar protein FliF	WP_001276834.1	0.798581	8.15707e-08	6.6301e-07
STM14_RS02505		YaiY family protein	WP_000763139.1	0.796682	0.00191178	0.00571826
STM14_RS23765		PTS sugar transporter subunit IIA	WP_000820693.1	0.796481	0.0127041	0.029217
STM14_RS23600		hypothetical protein	WP_000556777.1	0.796298	4.44013e-05	0.000206944
STM14_RS13220		YfdY family protein	WP_000639889.1	0.79629	6.88179e-13	1.14138e-11
STM14_RS17665	ptsN	PTS IIA-like nitrogen regulatory protein PtsN	WP_000609332.1	0.796113	3.83749e-08	3.27075e-07
STM14_RS15395	prgK	type III secretion system inner membrane ring lipoprotein PrgK	WP_000621238.1	0.795577	1.94937e-09	1.98825e-08
STM14_RS00020	repA	replication regulatory protein RepA	WP_010999936.1	0.794621	1.4455e-13	2.66117e-12
STM14_RS07825	spiA	SPI-2 type III secretion system protein SpiA	WP_000261284.1	0.792802	1.10869e-08	1.03347e-07
STM14_RS07820	spiC	SPI-2 type III secretion system protein SpiC	WP_001738217.1	0.792377	5.94403e-05	0.000265928
STM14_RS24665		hypothetical protein	WP_000069465.1	0.788704	0.00322154	0.00899977
STM14_RS12220	nfo	deoxyribonuclease IV	WP_000873909.1	0.787993	0.00150696	0.00461616
STM14_RS07835	ssaE	YscE family type III secretion system co-chaperone SsaE	WP_000210202.1	0.783244	0.000212882	0.000818196
STM14_RS07915	ssaL	SPI-2 type III secretion system apparatus protein SsaL	WP_000238877.1	0.782815	1.06212e-11	1.52763e-10
STM14_RS07230		GlsB/YeaQ/YmgE family stress response membrane protein	WP_000512149.1	0.782502	1.35926e-18	4.06894e-17
STM14_RS10685	fliZ	flagella biosynthesis regulatory protein FliZ	WP_000218080.1	0.780636	1.3994e-13	2.58924e-12
STM14_RS09105	ldhA	D-lactate dehydrogenase	WP_000762206.1	0.779748	8.19673e-10	8.67252e-09
STM14_RS05180	tnpA	IS200/IS605-like element IS200F family transposase	WP_000502119.1	0.778382	2.0664e-06	1.25552e-05
STM14_RS07815		two component system sensor kinase	WP_001050769.1	0.778091	2.10252e-11	2.93238e-10
STM14_RS12290		microcin C ABC transporter permease YejB	WP_000501623.1	0.777156	0.0100054	0.0238755
STM14_RS22370	siiE	non-fimbrial adhesin SiiE	WP_000527216.1	0.775989	1.82287e-12	2.82009e-11
STM14_RS20050	ivbL	ilvB operon leader peptide IvbL	WP_001541152.1	0.775521	0.00282446	0.00802444
STM14_RS13275		sensor domain-containing phosphodiesterase	WP_001112946.1	0.775057	0.000147774	0.000592707
STM14_RS15365	avrA	type III secretion system YopJ family effector AvrA		0.774173	3.92609e-10	4.44796e-09
STM14_RS04930		electron transfer flavoprotein-ubiquinone oxidoreductase	WP_001000303.1	0.773716	0.00426058	0.0114008
STM14_RS26615		ryhB-regulated fur leader peptide		0.772441	1.1531e-06	7.34551e-06
STM14_RS12285		extracellular solute-binding protein	WP_000561748.1	0.771678	0.000306876	0.00113105
STM14_RS17060	glgS	cell surface composition regulator GlgS	WP_000928927.1	0.771335	1.80421e-18	5.27229e-17
STM14_RS14265		phage portal protein	WP_000831821.1	0.767168	0.000408426	0.00146002
STM14_RS04800	ompX	outer membrane protein OmpX	WP_000716763.1	0.764864	3.0422e-16	7.46759e-15
STM14_RS09215		hypothetical protein		0.764736	0.0166253	0.0365458
STM14_RS23025	yjfY	DUF1471 family protein YjfY	WP_001521305.1	0.763797	0.00022242	0.000851299
STM14_RS10095	mgrB	PhoP/PhoQ regulator MgrB	WP_000714547.1	0.76363	1.80661e-08	1.62639e-07
STM14_RS09020		membrane protein	WP_000997195.1	0.761344	0.00109467	0.00346566
STM14_RS20600		type II toxin-antitoxin system RelE/ParE family toxin	WP_000535852.1	0.758627	0.000846133	0.00277918
STM14_RS08875		hypothetical protein	WP_001597849.1	0.75667	2.08737e-05	0.000104697
STM14_RS13625	pbp4b	penicillin binding protein PBP4B	WP_000673300.1	0.755458	0.000251258	0.00094691
STM14_RS10605		glucose-6-phosphate dehydrogenase	WP_000240837.1	0.755236	7.43849e-10	7.985e-09
STM14_RS08890		DUF2554 family protein	WP_000956438.1	0.753114	0.000177803	0.000695719
STM14_RS03465		SIS domain-containing protein	WP_000109360.1	0.751771	6.42923e-10	6.98301e-09
STM14_RS11020		terminase large subunit	WP_000088182.1	0.751377	0.000327505	0.00119988
STM14_RS09980	tnpA	IS200/IS605-like element IS200F family transposase	WP_000502119.1	0.74979	2.57554e-06	1.54953e-05
STM14_RS14230		RNA-guided endonuclease TnpB family protein	WP_000817264.1	0.749755	0.00246383	0.00713167
STM14_RS05945	sopB	SPI-1 type III secretion system effector inositol phosphate phosphatase SopB	WP_001166946.1	0.749609	2.48044e-10	2.89018e-09
STM14_RS22085		glycosyltransferase family 2 protein	WP_000703632.1	0.748264	0.00340005	0.00941986
STM14_RS14780		DUF3883 domain-containing protein	WP_000889010.1	0.747809	0.00105047	0.00334006
STM14_RS10530	flhC	flagellar transcriptional regulator FlhC	WP_000605987.1	0.747097	9.05663e-11	1.15386e-09
STM14_RS06925		RNA-guided endonuclease TnpB family protein	WP_000817264.1	0.745679	0.00163541	0.0049683
STM14_RS14715		hypothetical protein	WP_010989063.1	0.745314	0.00421101	0.0112927
STM14_RS14410		hypothetical protein	WP_001539619.1	0.743225	0.00213665	0.00628366
STM14_RS17050	ribB	3%2C4-dihydroxy-2-butanone-4-phosphate synthase	WP_001076978.1	0.742737	3.47043e-11	4.73264e-10
STM14_RS22350	siiA	SPI-4 type I secretion system auxiliary protein SiiA	WP_000389233.1	0.742005	1.29077e-05	6.64702e-05
STM14_RS02315		membrane protein	WP_001006010.1	0.74197	0.00294387	0.00831979
STM14_RS09640	adhE	bifunctional acetaldehyde-CoA/alcohol dehydrogenase	WP_000301678.1	0.741037	1.52212e-17	4.12092e-16
STM14_RS08090	mliC	C-type lysozyme inhibitor	WP_001132086.1	0.74047	3.7289e-05	0.000176249
STM14_RS02805		SEL1-like repeat protein	WP_000403151.1	0.734751	0.000998457	0.00320516
STM14_RS10915		hypothetical protein	WP_000554737.1	0.734654	3.27899e-05	0.000156592
STM14_RS10790	fliM	flagellar motor switch protein FliM	WP_000502811.1	0.733584	2.54278e-06	1.53233e-05
STM14_RS04320	cydA	cytochrome ubiquinol oxidase subunit I	WP_000884369.1	0.732902	3.65324e-16	8.8495e-15
STM14_RS20120		YceK/YidQ family lipoprotein	WP_001581211.1	0.732774	5.68536e-10	6.26751e-09
STM14_RS05975	hiuH	hydroxyisourate hydrolase	WP_000833188.1	0.731721	8.8696e-07	5.80068e-06
STM14_RS10775	fliJ	flagellar export protein FliJ	WP_000046981.1	0.731687	0.00366326	0.0100283
STM14_RS00075		membrane protein	WP_010999940.1	0.730547	0.011755	0.0273417
STM14_RS07840	sseA	SPI-2 type III secretion system chaperone SseA	WP_001738219.1	0.730455	2.2186e-09	2.2442e-08
STM14_RS08160	ydgT	transcription modulator YdgT	WP_000217946.1	0.729558	1.23931e-06	7.82699e-06
STM14_RS24670		hypothetical protein	WP_014343878.1	0.729502	0.000957595	0.00310375
STM14_RS10765	fliH	flagellar assembly protein FliH	WP_000064163.1	0.728174	0.00013262	0.000539566
STM14_RS21215		cytotoxic translational repressor of toxin-antitoxin stability system	WP_001159630.1	0.728157	8.16389e-06	4.41401e-05
STM14_RS04275	sdhC	succinate dehydrogenase cytochrome b556 subunit	WP_000263340.1	0.727796	3.66828e-11	4.98399e-10
STM14_RS08285		MFS transporter	WP_000091796.1	0.727267	1.98829e-08	1.78124e-07
STM14_RS23585		YjhX family toxin	WP_001054380.1	0.726479	0.000987816	0.00317774
STM14_RS06410	flgJ	flagellar assembly peptidoglycan hydrolase FlgJ	WP_000578692.1	0.72447	0.000115163	0.000473884
STM14_RS06025	hpaX	4-hydroxyphenylacetate permease	WP_001285800.1	0.724198	0.00756539	0.0187834
STM14_RS22080		DUF6056 family protein	WP_001095011.1	0.723874	0.000553179	0.00190712
STM14_RS01120	sgrR	HTH-type transcriptional regulator SgrR	WP_001139040.1	0.723468	0.00326571	0.00910935
STM14_RS03785	ybeD	DUF493 family protein YbeD	WP_000850547.1	0.720872	1.46379e-09	1.51395e-08
STM14_RS22270	zur	zinc uptake transcriptional repressor Zur	WP_000416272.1	0.720499	7.65158e-06	4.16147e-05
STM14_RS06315	pyrC	dihydroorotase	WP_000126580.1	0.718948	7.84423e-05	0.000337412
STM14_RS15460	sipC	SPI-1 type III secretion system needle tip complex protein SipC	WP_000909019.1	0.7164	5.85986e-13	9.85206e-12
STM14_RS26010	steB	type III secretion system effector SteB	WP_001540100.1	0.715652	1.84421e-05	9.31465e-05
STM14_RS05315	pflB	formate C-acetyltransferase	WP_001292799.1	0.714869	4.37334e-15	9.81867e-14
STM14_RS23035	rpsF	30S ribosomal protein S6	WP_001216673.1	0.713738	0.00059805	0.00204649
STM14_RS04430		FumA C-terminus/TtdB family hydratase beta subunit	WP_000970373.1	0.713534	0.000823572	0.0027172
STM14_RS16700		cupin domain-containing protein	WP_001147546.1	0.713164	0.0266385	0.0545511
STM14_RS19190		aromatic amino acid transport family protein	WP_001150163.1	0.711825	0.02781	0.0565102
STM14_RS07050	pagD	virulence protein PagD	WP_001535993.1	0.710785	9.22279e-07	5.97857e-06
STM14_RS15405	prgI	type III secretion system needle filament protein PrgI	WP_000235228.1	0.710529	1.77473e-07	1.33358e-06
STM14_RS00175		helix-turn-helix domain-containing protein	WP_001541541.1	0.710071	3.7447e-14	7.49348e-13
STM14_RS11150		DUF262 domain-containing protein	WP_000071070.1	0.709147	0.00475694	0.0124929
STM14_RS02130		LysR family transcriptional regulator	WP_000970302.1	0.708144	1.08329e-05	5.65771e-05
STM14_RS15970	rarD	EamA family transporter RarD	WP_014343890.1	0.707759	3.16628e-06	1.87733e-05
STM14_RS15450	sipA	SPI-1 type III secretion system effector SipA	WP_000258812.1	0.706008	5.15848e-11	6.85687e-10
STM14_RS14350		DinI family protein	WP_001217669.1	0.705988	0.00047025	0.0016594
STM14_RS00540	vapB	toxin-antitoxin system antitoxin VapB	WP_000450265.1	0.702858	2.07365e-07	1.54558e-06
STM14_RS26720		hypothetical protein	WP_212742690.1	0.701286	4.15416e-08	3.52434e-07
STM14_RS18330	fkpA	FKBP-type peptidyl-prolyl cis-trans isomerase	WP_000838227.1	0.70086	2.6683e-10	3.09926e-09
STM14_RS14805		SgrR family transcriptional regulator	WP_000021514.1	0.700351	0.0143018	0.0322239
STM14_RS05585		antitermination protein	WP_001047631.1	0.699644	0.00412846	0.0111444
STM14_RS23490	idnO	gluconate 5-dehydrogenase	WP_000998688.1	0.699467	0.0131695	0.0300994
STM14_RS26890		hypothetical protein	WP_212724070.1	0.698587	0.00394185	0.0106956
STM14_RS05695		Ail/Lom family outer membrane beta-barrel protein	WP_000725267.1	0.697159	7.26716e-05	0.000315539
STM14_RS02330		transcriptional regulator	WP_000081378.1	0.696804	0.00102887	0.0032913
STM14_RS00910	tnpA	IS200/IS605-like element IS200F family transposase	WP_000502119.1	0.695441	4.92112e-06	2.80488e-05
STM14_RS16750		fructuronate reductase	WP_000437132.1	0.693925	6.61603e-07	4.4453e-06
STM14_RS10535	flhD	flagellar transcriptional regulator FlhD	WP_001518146.1	0.693544	5.70449e-11	7.5014e-10
STM14_RS16160		amino acid permease	WP_000036825.1	0.692411	0.0183018	0.0395698
STM14_RS23820		threonine/serine exporter ThrE family protein	WP_001674846.1	0.692111	0.006128	0.0156581
STM14_RS14825		membrane protein	WP_010989066.1	0.691627	0.000502628	0.00176087
STM14_RS26730		DUF1983 domain-containing protein	WP_001541993.1	0.688689	0.0402222	0.0772551
STM14_RS15560		DUF1778 domain-containing protein	WP_000855692.1	0.687331	0.00522949	0.0135886
STM14_RS06805		DinI family protein	WP_001217669.1	0.685685	0.000169388	0.000666332
STM14_RS21220		DNA-binding transcriptional regulator	WP_000362050.1	0.68542	0.000199691	0.000771524
STM14_RS00385	traM	relaxosome protein TraM	WP_001151546.1	0.684118	0.00829286	0.0203562
STM14_RS17525	tnpA	IS200/IS605-like element IS200F family transposase	WP_000502119.1	0.68376	2.19886e-05	0.000109408
STM14_RS11155		ead/Ea22-like family protein	WP_000065095.1	0.681712	0.00113998	0.00359984
STM14_RS08345		dimethyl sulfoxide reductase subunit A	WP_000705294.1	0.681563	0.000101395	0.000421847
STM14_RS12600	nrdB	ribonucleotide-diphosphate reductase subunit beta	WP_000332026.1	0.680931	4.41497e-09	4.35815e-08
STM14_RS12630	glpA	anaerobic glycerol-3-phosphate dehydrogenase subunit A	WP_000857294.1	0.680866	0.00185814	0.00557595
STM14_RS08220	ompC	porin OmpC	WP_000824309.1	0.679373	0.000676142	0.00227565
STM14_RS08530	hypC	HypC/HybG/HupF family hydrogenase formation chaperone	WP_000334904.1	0.679323	0.0121945	0.0282332
STM14_RS08555		linear amide C-N hydrolase	WP_000976498.1	0.678409	2.71695e-09	2.73328e-08
STM14_RS15020		hypothetical protein	WP_000494942.1	0.677353	3.56707e-08	3.06868e-07
STM14_RS16400	fbaA	class II fructose-bisphosphate aldolase	WP_000034386.1	0.676052	9.34493e-13	1.50912e-11
STM14_RS24090		tRNA/rRNA methyltransferase	WP_001266769.1	0.675234	0.0041463	0.011168
STM14_RS11540	sbcB	exodeoxyribonuclease I	WP_000216711.1	0.673274	1.15146e-06	7.34551e-06
STM14_RS10210		DMT family transporter	WP_001233446.1	0.673193	0.000374607	0.00135093
STM14_RS23250	iolI2	2-keto-myo-inositol isomerase IolI2	WP_001019386.1	0.67053	0.00709532	0.0177842
STM14_RS08075	slyA	transcriptional regulator SlyA	WP_000764553.1	0.669648	2.36781e-13	4.23218e-12
STM14_RS07895	ssaI	SctI family type III secretion system inner rod subunit SsaI	WP_001574409.1	0.667812	7.88643e-05	0.000338831
STM14_RS15400	prgJ	type III secretion system inner rod protein PrgJ	WP_000020431.1	0.667264	2.11655e-07	1.5712e-06
STM14_RS21500		aquaporin	WP_000084285.1	0.666701	4.81184e-06	2.7554e-05
STM14_RS22310	aphA	acid phosphatase AphA	WP_000724435.1	0.666658	9.27137e-06	4.926e-05
STM14_RS05855	yccS	YccS family putative transporter	WP_000950880.1	0.665521	0.000100853	0.000420544
STM14_RS18150	rpsK	30S ribosomal protein S11	WP_001029758.1	0.665386	7.99397e-12	1.16801e-10
STM14_RS08080	slyB	outer membrane lipoprotein SlyB	WP_000597179.1	0.66527	1.13547e-12	1.80987e-11
STM14_RS08695	sra	stationary-phase-induced ribosome-associated protein	WP_000841559.1	0.66391	1.95097e-11	2.74178e-10
STM14_RS09025	sseJ	SPI-2 type III secretion system effector SseJ	WP_001131430.1	0.662519	0.000148693	0.000595741
STM14_RS02395		MFS transporter	WP_000288496.1	0.66065	0.000600617	0.00205146
STM14_RS05270	dmsA	dimethylsulfoxide reductase subunit A	WP_000850250.1	0.659962	6.94993e-14	1.32589e-12
STM14_RS09850	appC	cytochrome bd-II oxidase subunit 1	WP_000263611.1	0.659276	0.0417833	0.0797957
STM14_RS08610		type II toxin-antitoxin system Phd/YefM family antitoxin	WP_000885424.1	0.656372	0.00019136	0.000744019
STM14_RS10460	mrdA	penicillin-binding protein 2	WP_000142877.1	0.65485	0.0490698	0.0915738
STM14_RS22505	phnO	aminoalkylphosphonate N-acetyltransferase	WP_001526214.1	0.654766	0.000108793	0.000450593
STM14_RS16760		methyl-accepting chemotaxis protein	WP_000475246.1	0.653071	1.45685e-09	1.51102e-08
STM14_RS17205	yqjA	DedA family general envelope maintenance protein YqjA	WP_000422143.1	0.652402	4.13848e-07	2.89694e-06
STM14_RS07930	ssaN	SctN family type III secretion system ATPase SsaN	WP_000787213.1	0.652399	2.7984e-06	1.67718e-05
STM14_RS21505	zapB	septal ring assembly protein ZapB	WP_000051370.1	0.651992	7.63254e-13	1.2435e-11
STM14_RS08740		GFA family protein	WP_014343841.1	0.651097	0.000276327	0.00102564
STM14_RS00985		hypothetical protein	WP_000802644.1	0.649528	8.50066e-08	6.84889e-07
STM14_RS10090		YebO family protein	WP_001000660.1	0.648508	1.52934e-07	1.16103e-06
STM14_RS08970	aac(6')	cryptic aminoglycoside N-acetyltransferase AAC(6')-Iy/Iaa	WP_000354867.1	0.647433	0.0290344	0.058578
STM14_RS05870	mgsA	methylglyoxal synthase	WP_000424187.1	0.647133	3.77534e-06	2.19602e-05
STM14_RS18025		membrane protein	WP_000825645.1	0.64419	0.000637125	0.00216237
STM14_RS12650	sseL	SPI-2 type III secretion system effector deubiquitinase SseL	WP_001017721.1	0.643715	0.000190404	0.000741085
STM14_RS10505	tar	methyl-accepting chemotaxis protein II	WP_000483274.1	0.64294	8.00558e-14	1.5039e-12
STM14_RS20500	rbsB	ribose ABC transporter substrate-binding protein RbsB	WP_001056260.1	0.642396	2.65812e-14	5.37758e-13
STM14_RS02970		YlaC family protein	WP_000136181.1	0.64233	0.00932349	0.0224667
STM14_RS04925		acyl-CoA dehydrogenase family protein	WP_000835387.1	0.642278	0.00896712	0.0217074
STM14_RS09140		SMR family transporter	WP_000159242.1	0.637613	0.00120393	0.00377586
STM14_RS21880	rsd	sigma D regulator	WP_000934315.1	0.635683	0.000128003	0.000521934
STM14_RS22540	eptA	phosphoethanolamine transferase EptA	WP_000919289.1	0.635342	4.94827e-07	3.38653e-06
STM14_RS26360		YciY family protein	WP_001531561.1	0.634827	7.83871e-06	4.25695e-05
STM14_RS24535	mntS	manganase accumulation protein MntS	WP_001001755.1	0.634363	5.17025e-08	4.31675e-07
STM14_RS10610		SH3 domain-containing C40 family peptidase	WP_010989033.1	0.633631	1.96019e-06	1.19692e-05
STM14_RS06130		sodium:solute symporter	WP_000628082.1	0.633631	4.62715e-07	3.19048e-06
STM14_RS07765		PfkB family carbohydrate kinase	WP_000471807.1	0.632443	0.035931	0.0700731
STM14_RS18795		glutamine amidotransferase	WP_001066509.1	0.629876	0.0449138	0.0850683
STM14_RS13080		hypothetical protein	WP_001051266.1	0.629543	0.0516766	0.0959521
STM14_RS06830		DUF1133 family protein	WP_000639984.1	0.629327	0.0338681	0.0664017
STM14_RS23075	ytfE	iron-sulfur cluster repair protein YtfE	WP_000331468.1	0.629051	0.0384421	0.0742233
STM14_RS07215		DUF1869 domain-containing protein	WP_000513733.1	0.628879	0.00559448	0.0144757
STM14_RS18400		YccS/YhfK family putative transporter	WP_000269311.1	0.6285	2.4091e-06	1.45653e-05
STM14_RS23425	rraB	ribonuclease E inhibitor RraB	WP_000002940.1	0.62792	9.7224e-13	1.56323e-11
STM14_RS03935		amino acid ABC transporter substrate-binding protein	WP_001526121.1	0.626243	2.53856e-11	3.5139e-10
STM14_RS05700	sodC1	superoxide dismutase [Cu-Zn] SodC1	WP_000877926.1	0.626146	2.36913e-12	3.6046e-11
STM14_RS17865	yhcN	peroxide/acid stress response protein YhcN	WP_000695693.1	0.625778	0.000949297	0.00307957
STM14_RS01480		polysaccharide deacetylase family protein	WP_000245304.1	0.625267	8.18916e-06	4.42119e-05
STM14_RS10085		DUF2627 domain-containing protein	WP_001537930.1	0.625167	3.81319e-13	6.62272e-12
STM14_RS12260	yeiP	elongation factor P-like protein YeiP	WP_001136822.1	0.625074	6.36854e-05	0.000282178
STM14_RS09465		YmiA family putative membrane protein	WP_213083417.1	0.62413	3.97186e-07	2.79625e-06
STM14_RS03170	sfbB	virulence-associated ABC transporter ATP-binding protein SfbB	WP_000569660.1	0.623733	0.0489796	0.0914878
STM14_RS15430	sptP	SPI-1 type III secretion system effector GTPase-activating protein SptP	WP_000922300.1	0.621857	2.00462e-05	0.000100696
STM14_RS18125	zntR	Zn(2+)-responsive transcriptional regulator	WP_000285585.1	0.621018	0.00348053	0.00959947
STM14_RS06880		phage terminase large subunit family protein	WP_000623088.1	0.620733	0.02751	0.0560553
STM14_RS14530		DUF4385 domain-containing protein	WP_000985653.1	0.6202	1.69084e-05	8.58714e-05
STM14_RS04710		ABC transporter permease	WP_000469050.1	0.618957	2.21632e-05	0.000110128
STM14_RS08495		bestrophin family protein	WP_001670736.1	0.617621	0.0268923	0.0549512
STM14_RS09830	hyaC	Ni/Fe-hydrogenase b-type cytochrome subunit	WP_000147036.1	0.616945	0.0240454	0.049711
STM14_RS04345	ybgC	tol-pal system-associated acyl-CoA thioesterase	WP_001046240.1	0.616515	6.89964e-06	3.80877e-05
STM14_RS14145	gogB	type III secretion effector GogB	WP_010989047.1	0.616097	4.40606e-05	0.000205616
STM14_RS06745		hypothetical protein	WP_000373340.1	0.615971	0.0319221	0.06326
STM14_RS09910		SpoVR family protein	WP_001240769.1	0.61508	4.67203e-10	5.2287e-09
STM14_RS23495	idnD	L-idonate 5-dehydrogenase	WP_000453340.1	0.614328	0.00623391	0.0159066
STM14_RS10010		YoaH family protein	WP_000457328.1	0.611029	4.63185e-05	0.000214792
STM14_RS10905	sseK	type III secretion system effector arginine glycosyltransferase	WP_000492926.1	0.610864	0.0197707	0.0422494
STM14_RS07965	ssaU	SPI-2 type III secretion system apparatus protein SsaU	WP_001291716.1	0.609263	0.00370111	0.0100944
STM14_RS11120		helix-turn-helix transcriptional regulator	WP_001020636.1	0.60878	1.69405e-09	1.74719e-08
STM14_RS24975		hypothetical protein	WP_014343859.1	0.606834	1.29628e-07	1.00694e-06
STM14_RS07655	ydiB	quinate/shikimate dehydrogenase	WP_000383490.1	0.605711	0.0253468	0.0521253
STM14_RS15515	spaK	SPI-1 type III secretion system chaperone SpaK	WP_001164066.1	0.605335	1.4429e-07	1.10913e-06
STM14_RS10750	fliE	flagellar hook-basal body complex protein FliE	WP_000719036.1	0.604278	0.0304328	0.0609353
STM14_RS08290		LysR family transcriptional regulator	WP_001019577.1	0.604177	0.0334496	0.0657914
STM14_RS06155		Gfo/Idh/MocA family oxidoreductase	WP_000988585.1	0.603391	3.99902e-07	2.81e-06
STM14_RS11645		MATE family efflux transporter	WP_001531712.1	0.600564	0.000395496	0.00141931
STM14_RS22530	pmrB	two-component system sensor histidine kinase PmrB	WP_001212189.1	0.599475	2.69566e-05	0.00013077
STM14_RS12620	glpQ	glycerophosphodiester phosphodiesterase	WP_000858952.1	0.598685	3.08417e-09	3.08584e-08
STM14_RS02850	bolA	transcriptional regulator BolA	WP_000973433.1	0.598367	2.42551e-10	2.83516e-09
STM14_RS14285		PPC domain-containing protein	WP_000669690.1	0.59807	0.000165639	0.00065298
STM14_RS00750		anaerobic sulfatase maturase	WP_000971148.1	0.596885	0.0320354	0.0633823
STM14_RS08625		hypothetical protein	WP_010989018.1	0.59555	0.000165126	0.000651654
STM14_RS23740	yjiA	GTPase	WP_000187839.1	0.594596	0.00139594	0.00430834
STM14_RS11225		hypothetical protein	WP_000669109.1	0.594515	0.00568809	0.0146561
STM14_RS07810		two component system response regulator	WP_000666335.1	0.592779	2.01324e-06	1.22525e-05
STM14_RS03440		DnaJ family molecular chaperone	WP_001033457.1	0.592033	1.43241e-06	8.90898e-06
STM14_RS08845		virulence factor SrfB	WP_000960814.1	0.591699	0.000381574	0.00137471
STM14_RS13705	bepA	beta-barrel assembly-enhancing protease	WP_000489630.1	0.591671	1.6023e-05	8.15997e-05
STM14_RS15310	hypA	hydrogenase maturation nickel metallochaperone HypA	WP_000544461.1	0.591072	1.09566e-05	5.7142e-05
STM14_RS15500	spaN	SPI-1 type III secretion system protein SpaN	WP_000503098.1	0.590257	7.08506e-06	3.89361e-05
STM14_RS02490	ampH	D-alanyl-D-alanine-carboxypeptidase/endopeptidase AmpH	WP_000830784.1	0.59024	0.011306	0.0264814
STM14_RS21755	coaA	type I pantothenate kinase	WP_000023069.1	0.58539	6.27978e-05	0.000278916
STM14_RS16285	sdhE	FAD assembly factor SdhE	WP_000351186.1	0.585041	2.27197e-05	0.000112741
STM14_RS17165	ygjG	putrescine aminotransferase	WP_001520281.1	0.583783	2.5085e-06	1.51415e-05
STM14_RS22645		AraC family transcriptional regulator	WP_000921674.1	0.583685	0.104634	0.175359
STM14_RS10690		RNA polymerase sigma factor FliA	WP_001087453.1	0.58344	2.78181e-08	2.43293e-07
STM14_RS07870	sscB	SycD/LcrH family type III secretion system chaperone SscB	WP_000979963.1	0.582973	0.0100326	0.0239249
STM14_RS16995		DUF1249 family protein	WP_000833405.1	0.582727	1.41101e-05	7.24593e-05
STM14_RS10830	yodD	YodD family peroxide/acid resistance protein	WP_000844798.1	0.581578	9.319e-09	8.86629e-08
STM14_RS23370	ridA	2-iminobutanoate/2-iminopropanoate deaminase	WP_000047544.1	0.581307	6.19382e-09	6.03324e-08
STM14_RS20230	yidA	sugar-phosphatase	WP_000985572.1	0.580923	2.6518e-05	0.000129152
STM14_RS03365		diguanylate cyclase	WP_000226489.1	0.580638	0.0178627	0.0387568
STM14_RS21585		hypothetical protein	WP_001134807.1	0.57946	0.00461148	0.0121629
STM14_RS13750		sensor domain-containing phosphodiesterase	WP_000773647.1	0.57783	0.00695267	0.0174623
STM14_RS11515	dacD	serine-type D-Ala-D-Ala carboxypeptidase DacD	WP_000925042.1	0.577434	0.00882793	0.0214834
STM14_RS13590	tnpA	IS200/IS605-like element IS200F family transposase	WP_000502119.1	0.576935	0.000124848	0.000510766
STM14_RS10285	yobA	CopC domain-containing protein YobA	WP_000168393.1	0.576668	0.000791917	0.00262688
STM14_RS18645		type II toxin-antitoxin system YafQ family toxin	WP_001526148.1	0.576368	0.000860379	0.00281342
STM14_RS12900	pta	phosphate acetyltransferase	WP_000086692.1	0.576356	6.94976e-06	3.83069e-05
STM14_RS18000		DUF2556 family protein	WP_000620015.1	0.57609	0.00825056	0.0202824
STM14_RS16165	rcnR	Ni(II)/Co(II)-binding transcriptional repressor RcnR	WP_000019953.1	0.575789	0.00575463	0.0148068
STM14_RS10615		membrane protein	WP_001682427.1	0.575738	0.00239082	0.00694789
STM14_RS11955		fimbrial biogenesis outer membrane usher protein	WP_000945364.1	0.575146	0.0207992	0.0441145
STM14_RS22545	adiC	arginine/agmatine antiporter	WP_000093130.1	0.574799	0.0232834	0.0484347
STM14_RS19310		HTH-type transcriptional regulator	WP_000455790.1	0.573842	1.27355e-10	1.6059e-09
STM14_RS03750	cspE	transcription antiterminator/RNA stability regulator CspE	WP_000034826.1	0.572669	2.32521e-10	2.73528e-09
STM14_RS12075	dusC	tRNA dihydrouridine(16) synthase DusC	WP_001264832.1	0.572402	0.0851101	0.147332
STM14_RS19675	rfaP	lipopolysaccharide core heptose(I) kinase RfaP	WP_000229825.1	0.572006	0.00448422	0.0118783
STM14_RS16220	vapB	toxin-antitoxin system antitoxin VapB	WP_000557549.1	0.57165	1.6156e-08	1.46518e-07
STM14_RS17500		DUF1963 domain-containing protein	WP_000051504.1	0.570343	0.00164253	0.00498582
STM14_RS18130		DUF1992 domain-containing protein	WP_000266515.1	0.568624	0.0155819	0.0346243
STM14_RS04980		MFS transporter	WP_000217433.1	0.568376	0.000451778	0.00159793
STM14_RS02560	yaiA	protein YaiA	WP_001143165.1	0.567371	2.12977e-07	1.57783e-06
STM14_RS08425		2-oxo-tetronate isomerase	WP_001235357.1	0.567333	0.000634678	0.00215779
STM14_RS00270		AAA family ATPase	WP_000427676.1	0.566633	7.32935e-06	4.01587e-05
STM14_RS07360		YnjH family protein	WP_001254681.1	0.566038	1.49937e-05	7.67829e-05
STM14_RS14310		hypothetical protein	WP_000657897.1	0.564955	0.000135722	0.000550968
STM14_RS15445		acyl carrier protein	WP_001055577.1	0.560078	3.12921e-05	0.000150023
STM14_RS19315	cspA	RNA chaperone/antiterminator CspA	WP_000014594.1	0.559525	8.49605e-08	6.84889e-07
STM14_RS19975		PTS galactitol transporter subunit IIC	WP_000997824.1	0.558972	0.00305811	0.00858228
STM14_RS01340	pdhR	pyruvate dehydrogenase complex transcriptional repressor PdhR	WP_000331771.1	0.558629	1.18376e-05	6.12163e-05
STM14_RS23540		DUF4435 domain-containing protein	WP_010989100.1	0.558223	0.00297393	0.00837796
STM14_RS05885	hspQ	heat shock protein HspQ	WP_000561983.1	0.556955	8.91916e-05	0.000377385
STM14_RS05815	pqiC	membrane integrity-associated transporter subunit PqiC	WP_000759136.1	0.555987	0.00415999	0.0111967
STM14_RS07945	ssaQ	SPI-2 type III secretion system cytoplasmic ring protein SsaQ	WP_000944192.1	0.555255	0.000209069	0.000804381
STM14_RS05960		C69 family dipeptidase	WP_000760228.1	0.55507	6.33964e-10	6.92657e-09
STM14_RS07520		O-antigen polymerase	WP_000905563.1	0.554461	0.000329597	0.00120634
STM14_RS23530	brxL	protease Lon-related BREX system protein BrxL	WP_001193068.1	0.551856	3.54498e-07	2.51496e-06
STM14_RS07435	chbR	transcriptional regulator ChbR	WP_000983393.1	0.551031	0.00340727	0.00943275
STM14_RS16600		YggL family protein	WP_001107574.1	0.550952	3.31557e-07	2.37508e-06
STM14_RS14665	bamE	outer membrane protein assembly factor BamE	WP_001203445.1	0.550853	0.0011721	0.00368546
STM14_RS16955		YgiW/YdeI family stress tolerance OB fold protein	WP_000731552.1	0.549988	1.01788e-05	5.33912e-05
STM14_RS13640	acrD	multidrug efflux RND transporter permease AcrD	WP_001263072.1	0.549569	0.00444516	0.0118003
STM14_RS18245	rpsS	30S ribosomal protein S19	WP_001138115.1	0.54915	2.03947e-08	1.81824e-07
STM14_RS17585	sfsB	DNA-binding transcriptional regulator SfsB	WP_000444168.1	0.54906	0.0839177	0.145816
STM14_RS04805		phosphoethanolamine transferase	WP_001089314.1	0.548902	0.0170906	0.0373014
STM14_RS02875	hupB	DNA-binding protein HU-beta	WP_254888479.1	0.547463	7.16023e-11	9.21817e-10
STM14_RS04105		pyridoxamine 5'-phosphate oxidase family protein	WP_000070056.1	0.54739	0.00358131	0.00982591
STM14_RS05915	yccA	FtsH protease modulator YccA	WP_000374050.1	0.547368	4.87659e-05	0.000224445
STM14_RS04265		citrate synthase	WP_000785811.1	0.546838	9.90654e-08	7.87816e-07
STM14_RS00070		hypothetical protein	WP_014343944.1	0.545982	4.94267e-08	4.14554e-07
STM14_RS04985		TetR/AcrR family transcriptional regulator	WP_000661875.1	0.545719	0.0033119	0.00921028
STM14_RS04670	tnpA	IS200/IS605-like element IS200F family transposase	WP_000502119.1	0.54482	0.00018763	0.000731061
STM14_RS17255		pirin family protein	WP_000633547.1	0.544658	0.0656399	0.118068
STM14_RS10195		hypothetical protein	WP_001617922.1	0.544627	2.29559e-05	0.00011376
STM14_RS24055		fimbrial outer membrane usher protein	WP_001160706.1	0.543947	0.0322262	0.0637256
STM14_RS00830		response regulator	WP_000377406.1	0.542622	0.0249901	0.051433
STM14_RS20555	hdfR	HTH-type transcriptional regulator HdfR	WP_001541181.1	0.541624	8.81654e-06	4.70471e-05
STM14_RS23330	nrdG	anaerobic ribonucleoside-triphosphate reductase-activating protein	WP_001268859.1	0.540959	0.0265896	0.0544812
STM14_RS06015	hpaH	2-oxo-hepta-3-ene-1%2C7-dioic acid hydratase	WP_000884795.1	0.540713	0.0376323	0.0729267
STM14_RS09390		hypothetical protein	WP_010989025.1	0.539515	0.0335572	0.0658648
STM14_RS08595		S-adenosylmethionine:tRNA ribosyltransferase-isomerase	WP_000954688.1	0.539355	0.000162536	0.000642811
STM14_RS07740	lpp	murein lipoprotein Lpp	WP_001082307.1	0.538054	3.99567e-10	4.5129e-09
STM14_RS07125		TRL-like family protein	WP_000182479.1	0.536906	1.85047e-05	9.33345e-05
STM14_RS06575	bhsA	multiple stress resistance protein BhsA	WP_000800159.1	0.536461	7.94208e-05	0.000340824
STM14_RS05385	ycaR	protein YcaR	WP_000350061.1	0.536166	0.0041963	0.0112615
STM14_RS02545	proC	pyrroline-5-carboxylate reductase	WP_000412197.1	0.535259	0.000552926	0.00190712
STM14_RS22720	yjeH	L-methionine/branched-chain amino acid transporter	WP_001670701.1	0.534766	0.000698728	0.00234309
STM14_RS05895		YbhB/YbcL family Raf kinase inhibitor-like protein	WP_000859419.1	0.534242	0.0212713	0.045038
STM14_RS07455	cedA	cell division activator CedA	WP_000977510.1	0.532887	0.021551	0.0454993
STM14_RS11630	rfbN	O antigen biosynthesis rhamnosyltransferase RfbN	WP_000705151.1	0.53207	3.53318e-05	0.00016786
STM14_RS08440	ydeE	efflux MFS transporter YdeE	WP_001068050.1	0.530401	0.0624973	0.113301
STM14_RS09845		hydrogenase expression/formation protein	WP_000063377.1	0.529628	0.0896151	0.154044
STM14_RS03140		SDR family oxidoreductase	WP_001172802.1	0.528189	0.0152655	0.0341065
STM14_RS19720	coaBC	bifunctional phosphopantothenoylcysteine decarboxylase/phosphopantothenate--cysteine ligase CoaBC	WP_000050168.1	0.526889	0.000643921	0.00217915
STM14_RS01900	rnhA	ribonuclease HI	WP_000917872.1	0.526752	0.00818971	0.0201837
STM14_RS15800	eno	phosphopyruvate hydratase	WP_000036734.1	0.526134	5.07075e-07	3.46391e-06
STM14_RS05275	dmsB	dimethylsulfoxide reductase subunit B	WP_000213069.1	0.525024	1.06991e-05	5.59575e-05
STM14_RS11600	wzzB	LPS O-antigen chain length determinant protein WzzB	WP_000215261.1	0.523631	1.50606e-07	1.1481e-06
STM14_RS18230	rplP	50S ribosomal protein L16	WP_000941208.1	0.522052	2.85657e-08	2.48649e-07
STM14_RS06580		L%2CD-transpeptidase family protein	WP_000482967.1	0.521572	0.0155052	0.0345374
STM14_RS18335		SlyX family protein	WP_001152701.1	0.521423	0.000231142	0.0008792
STM14_RS15955		YgdI/YgdR family lipoprotein	WP_000750393.1	0.52089	3.47944e-09	3.47189e-08
STM14_RS15435	sicP	chaperone SicP	WP_001147852.1	0.520275	0.00025584	0.000960349
STM14_RS09340	pspA	phage shock protein PspA	WP_000510996.1	0.519899	6.50187e-07	4.38459e-06
STM14_RS10350	pyk	pyruvate kinase	WP_000091156.1	0.519653	9.66399e-06	5.11247e-05
STM14_RS09100		YdbH family protein	WP_000677012.1	0.516634	0.00139256	0.00430502
STM14_RS08915	tehB	tellurite resistance methyltransferase TehB	WP_000218280.1	0.516562	0.000243578	0.000923641
STM14_RS18155	rpsM	30S ribosomal protein S13	WP_000090780.1	0.51537	8.44851e-08	6.8368e-07
STM14_RS09720	narX	nitrate/nitrite two-component system sensor histidine kinase NarX	WP_000476244.1	0.514873	0.00246575	0.00713167
STM14_RS11500		DUF496 family protein	WP_000450405.1	0.514664	3.85793e-07	2.72125e-06
STM14_RS18345		YheV family putative zinc ribbon protein	WP_001007735.1	0.51418	0.00264246	0.00757164
STM14_RS18940		methyl-accepting chemotaxis citrate transducer	WP_000789683.1	0.512654	6.87566e-09	6.64466e-08
STM14_RS10635	pgsA	CDP-diacylglycerol--glycerol-3-phosphate 3-phosphatidyltransferase	WP_001160192.1	0.512224	0.000177609	0.000695698
STM14_RS20335	adeP	adenine permease AdeP	WP_001519317.1	0.511784	0.00161697	0.00492447
STM14_RS08605		type II toxin-antitoxin system RelE/ParE family toxin	WP_000221343.1	0.511459	0.00840322	0.0205859
STM14_RS11690	rfbB	dTDP-glucose 4%2C6-dehydratase	WP_000697840.1	0.510115	7.57591e-07	5.06252e-06
STM14_RS17510	secG	preprotein translocase subunit SecG	WP_000272680.1	0.509679	1.99753e-06	1.2177e-05
STM14_RS06650		hypothetical protein	WP_001113672.1	0.509057	0.00907195	0.0219179
STM14_RS15115		carbohydrate porin	WP_000645139.1	0.508454	0.0412025	0.0788091
STM14_RS18435	nirB	NADPH-nitrite reductase large subunit	WP_000049249.1	0.507258	0.0335585	0.0658648
STM14_RS06420	flgL	flagellar hook-associated protein FlgL	WP_001223033.1	0.506968	3.48686e-07	2.48329e-06
STM14_RS03485		PTS system mannose/fructose/N-acetylgalactosamine-transporter subunit IIB	WP_000594177.1	0.50679	0.0239387	0.0495181
STM14_RS06665	phoP	two-component system response regulator PhoP	WP_001537766.1	0.506784	1.36536e-08	1.25997e-07
STM14_RS15495	spaO	SPI-1 type III secretion system protein SpaO	WP_000058734.1	0.505663	0.000111659	0.000461423
STM14_RS05310	sopD2	SPI-2 type III secretion system effector SopD2	WP_001145561.1	0.505357	0.153632	0.239794
STM14_RS06145		oligogalacturonate-specific porin KdgM family protein	WP_000700610.1	0.505352	0.0141171	0.0318537
STM14_RS15100	mprA	transcriptional repressor MprA	WP_000378431.1	0.505119	6.15277e-06	3.42568e-05
STM14_RS23320		type II toxin-antitoxin system RelB/DinJ family antitoxin	WP_000212724.1	0.504653	0.0155947	0.0346319
STM14_RS15465	sipB	SPI-1 type III secretion system needle tip complex protein SipB	WP_000245788.1	0.504561	4.24083e-05	0.000198408
STM14_RS07190		biofilm/acid-resistance regulator YmgB/AriR	WP_000208089.1	0.504422	4.69985e-08	3.969e-07
STM14_RS16920		TRAP transporter substrate-binding protein	WP_000799367.1	0.503934	0.000247954	0.000937338
STM14_RS09585	tonB	TonB system transport protein TonB	WP_001520573.1	0.503387	0.019437	0.0416815
STM14_RS12730	pmrD	signal transduction protein PmrD	WP_000455132.1	0.503345	1.28089e-07	9.99203e-07
STM14_RS09420		DNA-binding transcriptional regulator YciT	WP_001088593.1	0.50326	0.00195377	0.00582492
STM14_RS07890		EscG/YscG/SsaH family type III secretion system needle protein co-chaperone	WP_000444713.1	0.503165	0.0111801	0.0262366
STM14_RS14925		antimicrobial resistance protein Mig-14	WP_000701506.1	0.503126	3.61624e-08	3.09651e-07
STM14_RS18720		dihydrodipicolinate synthase family protein	WP_000192193.1	0.502893	0.0395384	0.0761403
STM14_RS20595	ilvA	threonine ammonia-lyase%2C biosynthetic	WP_001518457.1	0.502708	0.000832713	0.0027449
STM14_RS16315		transporter	WP_000819369.1	0.502484	0.0953076	0.162089
STM14_RS01865	yafC	DNA-binding transcriptional regulator YafC	WP_000648534.1	0.502231	0.0204739	0.0435498
STM14_RS07200		chorismate mutase	WP_000617985.1	0.501893	0.000297511	0.00109873
STM14_RS23050	rplI	50S ribosomal protein L9	WP_001196059.1	0.501592	0.00975203	0.0233769
STM14_RS08640		hypothetical protein	WP_000987828.1	0.501428	0.00144509	0.00444885
STM14_RS24195	yncL	stress response membrane protein YncL	WP_001103198.1	0.500931	0.000917506	0.00298696
STM14_RS19130	hmsP	biofilm formation regulator HmsP	WP_001266339.1	0.500408	0.0017657	0.00533331
STM14_RS09700	narJ	nitrate reductase molybdenum cofactor assembly chaperone	WP_000571667.1	0.500063	0.104814	0.175501
STM14_RS05995	hpaG	4-hydroxyphenylacetate degradation bifunctional isomerase/decarboxylase	WP_000679216.1	0.500049	0.00438458	0.0116563
STM14_RS03880		tetratricopeptide repeat protein	WP_001016626.1	0.499415	0.00231434	0.00673629
STM14_RS22915	nsrR	nitric oxide-sensing transcriptional repressor NsrR	WP_001177632.1	0.499063	6.57271e-05	0.000289137
STM14_RS22225	malM	maltose operon protein MalM	WP_000782504.1	0.497313	0.0409717	0.0784493
STM14_RS02055		polymorphic toxin type 47 domain-containing protein		0.496373	0.0167357	0.0366985
STM14_RS02845		lipoprotein	WP_001537832.1	0.496	0.00310287	0.00869465
STM14_RS15575	pphB	protein-serine/threonine phosphatase	WP_000420452.1	0.495745	0.0786098	0.137961
STM14_RS02475	hemB	porphobilinogen synthase	WP_000130724.1	0.49461	0.000115189	0.000473884
STM14_RS21430	lsrR	transcriptional regulator LsrR	WP_001283048.1	0.494413	5.53412e-06	3.11268e-05
STM14_RS15760		CRISPR-associated helicase/endonuclease Cas3	WP_000029738.1	0.494062	0.000392644	0.00141183
STM14_RS13140	prmB	50S ribosomal protein L3 N(5)-glutamine methyltransferase	WP_001542329.1	0.493613	0.00373515	0.0101786
STM14_RS15000	lysM	peptidoglycan-binding protein LysM	WP_000522406.1	0.492775	1.77733e-09	1.82786e-08
STM14_RS00195	spvB	SPI-2 type III secretion system effector NAD(+)--protein-arginine ADP-ribosyltransferase SpvB	WP_001676648.1	0.492531	0.00704348	0.0176783
STM14_RS05780	pyrD	quinone-dependent dihydroorotate dehydrogenase	WP_000291723.1	0.492498	0.00205694	0.00609305
STM14_RS03620		pyridoxal phosphate-dependent aminotransferase	WP_001245592.1	0.492265	0.0134794	0.0306744
STM14_RS12000	btsR	two-component system response regulator BtsR	WP_000598637.1	0.491856	0.0116396	0.0271076
STM14_RS21875	thiC	phosphomethylpyrimidine synthase ThiC	WP_000108411.1	0.490544	0.047807	0.0896716
STM14_RS05765	gtgE	virulence effector protease GtgE	WP_001525490.1	0.489905	0.00565675	0.014606
STM14_RS08150	rsxA	electron transport complex subunit RsxA	WP_000133179.1	0.488815	0.0853299	0.147643
STM14_RS11315		energy-coupling factor ABC transporter substrate-binding protein	WP_000753212.1	0.488622	0.149518	0.235066
STM14_RS22665		non-specific acid phosphatase	WP_000842434.1	0.487976	2.08996e-05	0.000104697
STM14_RS15950	gcvA	glycine cleavage system transcriptional regulator GcvA	WP_000044409.1	0.487907	0.000269931	0.00100596
STM14_RS09280		peptide ABC transporter substrate-binding protein	WP_001216554.1	0.487747	4.32107e-07	3.01329e-06
STM14_RS21745	murB	UDP-N-acetylmuramate dehydrogenase	WP_000149795.1	0.487633	0.00101326	0.00324702
STM14_RS08670	treZ	malto-oligosyltrehalose trehalohydrolase	WP_000095534.1	0.487592	0.000226046	0.000863385
STM14_RS11035		hypothetical protein	WP_001292890.1	0.484479	0.0175826	0.038262
STM14_RS04810	mntR	manganese-binding transcriptional regulator MntR	WP_000533542.1	0.484106	0.000345358	0.00125653
STM14_RS10825	dsrB	protein DsrB	WP_000867218.1	0.48408	9.40493e-05	0.000394407
STM14_RS12685	nudI	nucleoside triphosphatase NudI	WP_001249900.1	0.483307	0.00084743	0.00278096
STM14_RS02555	aroL	shikimate kinase AroL	WP_000983569.1	0.482749	0.0123406	0.0284747
STM14_RS16730		carbon-nitrogen hydrolase family protein		0.481417	0.000313006	0.00115134
STM14_RS03010		Rpn family recombination-promoting nuclease/putative transposase	WP_000440523.1	0.48138	0.000330738	0.00120931
STM14_RS05170	clpS	ATP-dependent Clp protease adapter ClpS	WP_000520789.1	0.48022	2.51988e-07	1.84457e-06
STM14_RS05850		TfoX/Sxy family DNA transformation protein	WP_001202375.1	0.479722	0.0398077	0.0765389
STM14_RS21035		serine/threonine protein kinase	WP_000999249.1	0.478736	2.68216e-05	0.000130286
STM14_RS00275		ParB family protein	WP_000064274.1	0.47824	7.29836e-07	4.88592e-06
STM14_RS05845	sulA	cell division inhibitor SulA	WP_000288732.1	0.478024	0.00146972	0.00451327
STM14_RS06140		N-acetylneuraminate epimerase	WP_000525751.1	0.477962	0.0197935	0.0422735
STM14_RS04750	ybiJ	DUF1471 family protein YbiJ	WP_000849089.1	0.47783	0.114557	0.188809
STM14_RS04940		GntP family permease	WP_000287113.1	0.476476	0.00856726	0.0209599
STM14_RS19645	waaZ	3-deoxy-D-manno-oct-2-ulosonate III transferase WaaZ	WP_000536012.1	0.476463	0.00164595	0.00499207
STM14_RS22640	rtsB	transcriptional regulator RtsB	WP_001269916.1	0.4749	0.00568649	0.0146561
STM14_RS19360		YiaA/YiaB family protein	WP_000340935.1	0.474653	0.134308	0.214729
STM14_RS23380	pyrB	aspartate carbamoyltransferase	WP_000013055.1	0.474367	0.0434345	0.0826064
STM14_RS06370	flgB	flagellar basal body rod protein FlgB	WP_000887043.1	0.473618	0.00743808	0.0185549
STM14_RS12115		CidB/LrgB family autolysis modulator	WP_000989296.1	0.472954	0.0702293	0.125162
STM14_RS06005	hpaD	3%2C4-dihydroxyphenylacetate 2%2C3-dioxygenase	WP_000516978.1	0.472552	0.00671241	0.0169397
STM14_RS17160		PAS domain-containing methyl-accepting chemotaxis protein	WP_000094651.1	0.470787	2.47992e-07	1.82257e-06
STM14_RS06750		ParA family protein	WP_000368620.1	0.470575	5.48065e-07	3.7232e-06
STM14_RS13015		alanine racemase	WP_000132305.1	0.470312	0.0190311	0.0409302
STM14_RS21550		TIGR02117 family protein	WP_000792788.1	0.470006	0.120397	0.196151
STM14_RS14275		phage terminase large subunit family protein	WP_000623091.1	0.469959	0.0923546	0.157869
STM14_RS08505	ompC	porin OmpC	WP_000758335.1	0.469632	0.119721	0.195223
STM14_RS09300	tnpA	IS200/IS605-like element IS200F family transposase	WP_000502119.1	0.469109	0.00194029	0.00579413
STM14_RS24075		hypothetical protein	WP_000749515.1	0.46893	0.0921371	0.157644
STM14_RS06355	flgN	flagella biosynthesis chaperone FlgN	WP_000197547.1	0.467993	6.15915e-06	3.42568e-05
STM14_RS10660	sdiA	transcriptional regulator SdiA	WP_001157166.1	0.467336	0.000125733	0.000513819
STM14_RS19335		GNAT family N-acetyltransferase	WP_000702452.1	0.467182	0.0496333	0.0924847
STM14_RS01615	btuF	vitamin B12 ABC transporter substrate-binding protein BtuF	WP_001118843.1	0.465341	0.13311	0.213184
STM14_RS17875		hypothetical protein	WP_001103887.1	0.465032	4.52822e-06	2.60108e-05
STM14_RS11625		mannose-1-phosphate guanylyltransferase/mannose-6-phosphate isomerase	WP_000009017.1	0.464765	8.81021e-05	0.00037467
STM14_RS21100		Cof-type HAD-IIB family hydrolase	WP_001270592.1	0.464751	0.147349	0.232251
STM14_RS23520		AAA domain-containing protein	WP_000342544.1	0.464728	2.17062e-05	0.000108149
STM14_RS01165	ilvN	acetolactate synthase small subunit	WP_001563086.1	0.463313	0.00133603	0.0041583
STM14_RS21210		alpha/beta hydrolase	WP_001127703.1	0.462821	0.0775169	0.136433
STM14_RS10910		tail fiber assembly protein	WP_015701331.1	0.462713	0.0203045	0.0432396
STM14_RS18975	nikR	nickel-responsive transcriptional regulator NikR	WP_001190057.1	0.461622	0.0526201	0.0976056
STM14_RS07525	thrS	threonine--tRNA ligase	WP_001144223.1	0.461116	1.01406e-07	8.04692e-07
STM14_RS20925	tatA	Sec-independent protein translocase subunit TatA	WP_000508972.1	0.460336	7.18282e-06	3.94145e-05
STM14_RS18485	dam	adenine-specific DNA-methyltransferase	WP_000742132.1	0.459354	0.00146413	0.00449995
STM14_RS07310	gapA	glyceraldehyde-3-phosphate dehydrogenase	WP_000153505.1	0.459329	1.26117e-07	9.85907e-07
STM14_RS08865	ycdR	GntR family transcriptional regulator YdcR	WP_000760692.1	0.458802	0.000978615	0.00315522
STM14_RS06455	yceD	23S rRNA accumulation protein YceD	WP_001174492.1	0.457262	4.11308e-06	2.38494e-05
STM14_RS06440		DUF3053 domain-containing protein	WP_010989014.1	0.45643	0.00491602	0.0128465
STM14_RS18225	rpmC	50S ribosomal protein L29	WP_000644742.1	0.455954	4.36748e-06	2.52054e-05
STM14_RS07600	ppsR	posphoenolpyruvate synthetase regulatory kinase/phosphorylase PpsR	WP_000370992.1	0.453866	0.0391977	0.0755633
STM14_RS09470	cysB	HTH-type transcriptional regulator CysB	WP_000776233.1	0.453293	2.43622e-05	0.000119762
STM14_RS00040		AraC family transcriptional regulator	WP_000417898.1	0.452682	0.0149432	0.0335083
STM14_RS05245	lrp	leucine-responsive transcriptional regulator Lrp	WP_000228469.1	0.451196	4.77204e-07	3.27811e-06
STM14_RS06835		ORF6N domain-containing protein	WP_000211401.1	0.448093	0.161935	0.250103
STM14_RS10885		cold-shock protein	WP_000208509.1	0.446993	0.00248675	0.00717036
STM14_RS18700		PstS family phosphate ABC transporter substrate-binding protein	WP_010989078.1	0.445626	0.0083404	0.0204593
STM14_RS20960		aryl-sulfate sulfotransferase	WP_000669905.1	0.445486	0.0133505	0.0304562
STM14_RS14225		phage minor tail U family protein	WP_000033885.1	0.445291	0.116892	0.191702
STM14_RS11060		hypothetical protein	WP_000900722.1	0.445152	0.0529103	0.0980452
STM14_RS23605		DUF302 domain-containing protein	WP_001654330.1	0.44424	0.00268297	0.0076698
STM14_RS15765	sopD	SPI-1 type III secretion system effector SopD	WP_001145543.1	0.443853	0.000480708	0.00169213
STM14_RS21630		PTS fructose-like transporter subunit IIB	WP_000161258.1	0.443772	0.000977757	0.00315522
STM14_RS19355		acyltransferase	WP_001182588.1	0.442719	0.142276	0.225027
STM14_RS00775		glycoside hydrolase family 31 protein	WP_001116457.1	0.441839	0.107284	0.178578
STM14_RS26515	pmrR	LpxT activity modulator PmrR	WP_000844399.1	0.440757	0.0437035	0.083075
STM14_RS07205	leuE	leucine efflux protein LeuE	WP_000457190.1	0.4403	0.00134342	0.00417777
STM14_RS15915	fucP	L-fucose:H+ symporter permease	WP_000528627.1	0.439314	0.10542	0.176195
STM14_RS06445		hypothetical protein	WP_000528430.1	0.438872	0.0137477	0.0311885
STM14_RS02810		tetratricopeptide repeat protein	WP_000595924.1	0.438537	0.0206585	0.0438918
STM14_RS13895		DUF5066 family protein	WP_000355342.1	0.438425	0.1117	0.184679
STM14_RS04440		LysR family transcriptional regulator	WP_000405925.1	0.438087	0.0235334	0.0488719
STM14_RS07695		L-cystine transporter	WP_000261866.1	0.437982	0.0107409	0.0253838
STM14_RS10475	flhA	flagellar biosynthesis protein FlhA	WP_000002386.1	0.437729	0.0245144	0.0506236
STM14_RS17775		DUF695 domain-containing protein	WP_001739021.1	0.437249	0.000295219	0.00109246
STM14_RS08155		DUF2569 domain-containing protein	WP_000214061.1	0.436809	0.0136269	0.0309658
STM14_RS22740		YjeJ family protein	WP_001229227.1	0.436452	0.100056	0.168762
STM14_RS06380	flgD	flagellar hook assembly protein FlgD	WP_000020450.1	0.436413	7.19257e-05	0.000312942
STM14_RS11130		hypothetical protein	WP_000997190.1	0.436301	5.32094e-06	3.00026e-05
STM14_RS16395		small-conductance mechanosensitive channel MscS	WP_000389833.1	0.435619	0.00132304	0.00412482
STM14_RS12280		cyclic di-GMP phosphodiesterase	WP_000957746.1	0.435512	0.0220683	0.0463259
STM14_RS15035		DUF2002 family protein	WP_000281305.1	0.435482	0.0965531	0.163603
STM14_RS12590		bifunctional 3-demethylubiquinone 3-O-methyltransferase/2-octaprenyl-6-hydroxy phenol methylase	WP_001091009.1	0.434164	0.000686074	0.00230486
STM14_RS16245	idi	isopentenyl-diphosphate Delta-isomerase	WP_000133994.1	0.433746	0.00601717	0.0154177
STM14_RS18145	rpsD	30S ribosomal protein S4	WP_000135226.1	0.431235	1.88879e-06	1.15716e-05
STM14_RS06870		PPC domain-containing protein	WP_000669689.1	0.430879	0.00210128	0.00619657
STM14_RS15485	spaQ	SPI-1 type III secretion system export apparatus protein SpaQ	WP_000342503.1	0.430335	0.114489	0.188781
STM14_RS07565		glutathione peroxidase	WP_001181565.1	0.42943	0.0376716	0.0729267
STM14_RS17280	pflB	formate C-acetyltransferase	WP_000867323.1	0.428465	0.00303723	0.00853019
STM14_RS00900	carA	glutamine-hydrolyzing carbamoyl-phosphate synthase small subunit	WP_000597287.1	0.427361	0.11133	0.184314
STM14_RS12960	yfcG	GSH-dependent disulfide bond oxidoreductase	WP_000566563.1	0.426964	0.0772023	0.136074
STM14_RS19845		virulence RhuM family protein	WP_000774139.1	0.426547	0.012617	0.029053
STM14_RS13110	mnmC	bifunctional tRNA (5-methylaminomethyl-2-thiouridine)(34)-methyltransferase MnmD/FAD-dependent 5-carboxymethylaminomethyl-2-thiouridine(34) oxidoreductase MnmC	WP_000816091.1	0.425954	0.00106126	0.00336568
STM14_RS05560		hypothetical protein	WP_000807548.1	0.425637	0.0170256	0.0371816
STM14_RS18405		aspartate aminotransferase family protein	WP_000190029.1	0.425436	0.038071	0.0736612
STM14_RS19065		GntR family transcriptional regulator	WP_000572568.1	0.4252	0.0161561	0.0357064
STM14_RS12275	mepS	bifunctional murein DD-endopeptidase/murein LD-carboxypeptidase	WP_000241015.1	0.424228	5.22506e-06	2.9598e-05
STM14_RS07625		electron transfer flavoprotein subunit alpha	WP_001015871.1	0.42276	0.119177	0.194686
STM14_RS17070		flotillin family protein	WP_000342878.1	0.421878	0.0307067	0.061402
STM14_RS12335		hypothetical protein	WP_000033440.1	0.41981	0.0010378	0.0033099
STM14_RS17660	hpf	ribosome hibernation promoting factor	WP_001176589.1	0.419673	2.12581e-06	1.2895e-05
STM14_RS12120	cdd	cytidine deaminase	WP_000553526.1	0.419466	0.0778013	0.13679
STM14_RS13190	pgtE	omptin family outer membrane protease PgtE	WP_000716007.1	0.419016	0.000169999	0.000668023
STM14_RS21200		type II toxin-antitoxin system HigA family antitoxin	WP_001259011.1	0.418648	0.00849933	0.0208075
STM14_RS03390		DUF6056 family protein	WP_010988978.1	0.417642	0.192747	0.286977
STM14_RS22580	fumA	class I fumarate hydratase FumA	WP_000037194.1	0.417571	0.0138901	0.0314727
STM14_RS06375	flgC	flagellar basal body rod protein FlgC	WP_001196448.1	0.41741	0.0382221	0.0739149
STM14_RS05320	focA	formate transporter FocA	WP_000642539.1	0.417342	0.000108384	0.000449405
STM14_RS23055		DMT family transporter	WP_000381075.1	0.416734	0.099277	0.167601
STM14_RS20655	wecA	UDP-N-acetylglucosamine--undecaprenyl-phosphate N-acetylglucosaminephosphotransferase	WP_000771937.1	0.41584	0.000458899	0.00162156
STM14_RS23975		YtjB family periplasmic protein	WP_000090067.1	0.415235	0.12879	0.206986
STM14_RS17090		TIGR04211 family SH3 domain-containing protein	WP_001125344.1	0.414957	0.000197822	0.000765908
STM14_RS09545		ferritin-like domain-containing protein	WP_001022822.1	0.413254	0.000442974	0.00157284
STM14_RS23445		YjgN family protein	WP_001066984.1	0.412577	0.0639004	0.115447
STM14_RS22410		Na+/H+ antiporter	WP_001536604.1	0.412281	0.00302713	0.00850831
STM14_RS21615	fsa	fructose-6-phosphate aldolase	WP_000424866.1	0.412009	0.00217813	0.00638671
STM14_RS09410	pdeR	cyclic di-GMP phosphodiesterase	WP_001623919.1	0.411965	0.0136098	0.030952
STM14_RS09090		YdbL family protein	WP_000760345.1	0.411635	0.0330182	0.0649775
STM14_RS07850	sscA	SycD/LcrH family type III secretion system chaperone SscA	WP_000711029.1	0.411543	0.00143313	0.0044157
STM14_RS14305	gogA	type III secretion system effector protease GogA	WP_001110783.1	0.41046	0.030126	0.0604489
STM14_RS16720		Hcp family type VI secretion system effector	WP_000338754.1	0.4104	0.0032783	0.00913065
STM14_RS17575	rplU	50S ribosomal protein L21	WP_000271396.1	0.410347	1.21142e-06	7.67719e-06
STM14_RS09375		EAL domain-containing protein	WP_001268403.1	0.4102	0.00800245	0.0197752
STM14_RS23795	opgB	phosphatidylglycerol--membrane-oligosaccharide glycerophosphotransferase	WP_001292726.1	0.410146	5.11607e-05	0.000233714
STM14_RS13345		outer membrane protein	WP_000722926.1	0.409707	0.205239	0.302276
STM14_RS10185		GNAT family N-acetyltransferase	WP_000354408.1	0.408731	0.00245577	0.00711516
STM14_RS23535	pglZ	BREX-1 system phosphatase PglZ type A	WP_001738657.1	0.408351	0.000705591	0.00236181
STM14_RS26435		IS3 family transposase		0.408048	0.120757	0.196651
STM14_RS16685		LuxR family transcriptional regulator	WP_001275362.1	0.407929	0.00368941	0.0100774
STM14_RS01825	gmhB	D-glycero-beta-D-manno-heptose 1%2C7-bisphosphate 7-phosphatase	WP_001051726.1	0.406261	0.00222366	0.0064826
STM14_RS00820		nitrite reductase	WP_000516322.1	0.406016	0.0319893	0.0633507
STM14_RS16895	dkgA	2%2C5-didehydrogluconate reductase DkgA	WP_000013100.1	0.406001	4.28942e-05	0.000200427
STM14_RS00735		bifunctional UDP-sugar hydrolase/5'-nucleotidase	WP_000262866.1	0.405015	0.0246355	0.0508378
STM14_RS02095		Saf-pilin pilus formation protein SafA	WP_010988970.1	0.40304	0.22242	0.322421
STM14_RS08735	ompD	porin OmpD	WP_000769035.1	0.403025	3.36295e-06	1.98435e-05
STM14_RS21030		YihD family protein	WP_000649858.1	0.40132	3.66547e-05	0.000173697
STM14_RS13295		putative DNA-binding transcriptional regulator	WP_000826514.1	0.40084	0.00309147	0.0086693
STM14_RS15720		aminopeptidase	WP_000490481.1	0.400218	0.00688191	0.01732
STM14_RS10495	cheB	protein-glutamate methylesterase/protein glutamine deamidase	WP_000036392.1	0.399369	5.82459e-05	0.000261538
STM14_RS11615		undecaprenyl-phosphate galactose phosphotransferase	WP_000368707.1	0.399321	0.0001642	0.000648696
STM14_RS23255	iolH	sugar phosphate isomerase/epimerase IolH	WP_000683955.1	0.399292	0.116522	0.191277
STM14_RS06635	potA	spermidine/putrescine ABC transporter ATP-binding protein PotA	WP_000531607.1	0.398468	0.00272056	0.00775917
STM14_RS19605		glycosyltransferase	WP_000798206.1	0.397688	0.264768	0.370535
STM14_RS04415	zitB	CDF family zinc transporter ZitB	WP_000951251.1	0.396801	0.0383089	0.0740048
STM14_RS21840		type III secretion system effector arginine glycosyltransferase SseK1	WP_000400600.1	0.396266	0.10705	0.178271
STM14_RS01515	dksA	RNA polymerase-binding protein DksA	WP_001155232.1	0.395053	1.66946e-06	1.02792e-05
STM14_RS02605	phoB	phosphate response regulator transcription factor PhoB	WP_000113921.1	0.394751	0.00516714	0.0134645
STM14_RS00595		sodium:alanine symporter family protein	WP_001113820.1	0.394059	0.0397637	0.0764942
STM14_RS08265	mdtJ	multidrug/spermidine efflux SMR transporter subunit MdtJ	WP_000500278.1	0.392989	0.00314986	0.0088196
STM14_RS01880		class I SAM-dependent methyltransferase	WP_000207224.1	0.392748	0.0555443	0.102257
STM14_RS18815		DUF2756 family protein	WP_000826041.1	0.392188	3.03775e-06	1.80695e-05
STM14_RS11685	rfbD	dTDP-4-dehydrorhamnose reductase	WP_001023662.1	0.391901	0.00207397	0.00613855
STM14_RS16905		HIT family protein	WP_000128242.1	0.391357	0.00935735	0.0225335
STM14_RS12110		CidA/LrgA family protein	WP_000045719.1	0.391209	0.13321	0.213253
STM14_RS06930		phage minor tail U family protein	WP_000033885.1	0.390626	0.196365	0.291538
STM14_RS22355		MotA/TolQ/ExbB proton channel family protein	WP_000875195.1	0.390576	0.175418	0.266126
STM14_RS14400		hypothetical protein	WP_000950426.1	0.390204	0.00346552	0.00957242
STM14_RS15890	sdaC	HAAAP family serine/threonine permease SdaC	WP_000450462.1	0.389693	1.9609e-05	9.86342e-05
STM14_RS20360	pstC	phosphate ABC transporter permease PstC	WP_000741630.1	0.389623	0.135732	0.216536
STM14_RS10515	cheA	chemotaxis protein CheA	WP_000061302.1	0.388618	4.75058e-05	0.000219193
STM14_RS16360		5-formyltetrahydrofolate cyclo-ligase	WP_001520956.1	0.387326	0.00820763	0.0202009
STM14_RS22170	pgi	glucose-6-phosphate isomerase	WP_000790037.1	0.386884	7.67099e-05	0.00033112
STM14_RS19985		PTS sugar transporter subunit IIA	WP_001152234.1	0.386501	0.0167274	0.0366985
STM14_RS01775		YaeP family protein	WP_001518678.1	0.386105	0.000241924	0.000918315
STM14_RS09060		class I SAM-dependent methyltransferase	WP_001520112.1	0.385699	0.000269133	0.001004
STM14_RS20170		cytochrome-c peroxidase	WP_000724476.1	0.385261	0.0092099	0.0222221
STM14_RS09510	rnm	RNase AM	WP_000500442.1	0.385073	0.00244325	0.00709467
STM14_RS04935		LysR family transcriptional regulator	WP_000545327.1	0.384859	0.00521119	0.0135506
STM14_RS10510	cheW	chemotaxis protein CheW	WP_000147295.1	0.384564	0.000267845	0.00100084
STM14_RS09005		methyl-accepting chemotaxis protein	WP_000528484.1	0.383305	0.000641827	0.00217406
STM14_RS09600		HI1450 family dsDNA-mimic protein	WP_000425069.1	0.382135	0.00215917	0.00634321
STM14_RS06760		YdaS family helix-turn-helix protein	WP_000145711.1	0.381807	0.233017	0.334994
STM14_RS23755	tsr	methyl-accepting chemotaxis protein	WP_000919519.1	0.381085	0.000182241	0.000711569
STM14_RS15355	sitC	iron/manganese ABC transporter permease subunit SitC	WP_001104336.1	0.381034	0.0958271	0.162822
STM14_RS16085		YgdI/YgdR family lipoprotein	WP_000758662.1	0.380676	0.000208576	0.000803322
STM14_RS13270	nupC	nucleoside permease NupC	WP_000376347.1	0.38042	0.0078144	0.0193364
STM14_RS09645	tdk	thymidine kinase	WP_000068097.1	0.380106	0.00560573	0.0144946
STM14_RS14650	grpE	nucleotide exchange factor GrpE	WP_001518875.1	0.37979	4.77743e-05	0.000220156
STM14_RS21520	hslU	HslU--HslV peptidase ATPase subunit	WP_001293360.1	0.379743	0.000526549	0.00183533
STM14_RS19515		YibL family ribosome-associated protein	WP_000665687.1	0.378477	0.00648179	0.0164366
STM14_RS17540	yhbY	ribosome assembly RNA-binding protein YhbY	WP_001592995.1	0.378324	0.0105629	0.0250112
STM14_RS06935		phage tail tube protein	WP_000971954.1	0.378016	0.0400267	0.0769197
STM14_RS10235		DUF1441 family protein		0.377745	0.283874	0.391323
STM14_RS23750	btsT	pyruvate/proton symporter BtsT	WP_000379927.1	0.377688	0.202171	0.298954
STM14_RS21370	cpxP	cell-envelope stress modulator CpxP	WP_001233463.1	0.377192	0.000505784	0.00177025
STM14_RS13115		YfcL family protein	WP_000559749.1	0.376389	0.0464147	0.0875058
STM14_RS02480		autotransporter outer membrane beta-barrel domain-containing protein	WP_000556518.1	0.375767	0.00326907	0.00911182
STM14_RS12445	narP	nitrate/nitrite response regulator protein NarP	WP_001115498.1	0.375632	0.0041444	0.011168
STM14_RS00235		carbonic anhydrase family protein	WP_001541566.1	0.375503	9.82613e-06	5.19079e-05
STM14_RS15805	pyrG	CTP synthase (glutamine hydrolyzing)	WP_000210863.1	0.374801	0.000192336	0.000747025
STM14_RS07495		YdiY family protein	WP_000770981.1	0.374675	0.0654643	0.117868
STM14_RS07920	ssaM	SPI-2 type III secretion system apparatus protein SsaM	WP_000383702.1	0.374039	0.148681	0.23385
STM14_RS03510		RamA family antibiotic efflux transcriptional regulator	WP_000155631.1	0.373854	0.0474723	0.0892257
STM14_RS20395		Bax inhibitor-1 family protein	WP_000009904.1	0.373749	0.312039	0.421934
STM14_RS10005		RidA family protein	WP_000029550.1	0.373342	0.00705015	0.017683
STM14_RS10135	yebS	membrane integrity lipid transport subunit YebS	WP_001207294.1	0.372154	0.0159861	0.0353943
STM14_RS06660	phoQ	two-component system sensor histidine kinase PhoQ	WP_001031687.1	0.371974	0.000268014	0.00100084
STM14_RS08260		AI-2E family transporter	WP_001118268.1	0.371238	0.0464523	0.087532
STM14_RS15875	syd	SecY-interacting protein	WP_000343990.1	0.370922	0.025993	0.0533777
STM14_RS11965	yehD	fimbrial protein YehD	WP_000830686.1	0.370818	0.0110417	0.0259283
STM14_RS10800	fliO	flagellar biosynthetic protein FliO	WP_000978276.1	0.37026	0.156061	0.242968
STM14_RS23560		DUF1788 domain-containing protein	WP_000566905.1	0.370236	0.0414599	0.0792191
STM14_RS15815		type II toxin-antitoxin system RelE/ParE family toxin	WP_001532579.1	0.37004	0.214232	0.312255
STM14_RS12345		YejL family protein	WP_001135904.1	0.369962	0.00964448	0.0231342
STM14_RS16150		LysR family transcriptional regulator	WP_001270766.1	0.369191	0.0374814	0.0726733
STM14_RS05515		helix-turn-helix domain-containing protein	WP_001038966.1	0.368786	0.00605635	0.0155073
STM14_RS06250	mdoG	glucans biosynthesis protein MdoG	WP_001738192.1	0.368471	0.000230418	0.000877351
STM14_RS13985		DUF1007 family protein	WP_000805728.1	0.368344	0.0843228	0.146244
STM14_RS12785		VWA domain-containing protein	WP_000931746.1	0.368295	0.167634	0.256643
STM14_RS01715	lpxD	UDP-3-O-(3-hydroxymyristoyl)glucosamine N-acyltransferase	WP_001139265.1	0.367772	0.00250335	0.00720669
STM14_RS19015	dtpB	dipeptide/tripeptide permease DtpB	WP_001098275.1	0.367215	0.00218661	0.00640501
STM14_RS18350	kefB	glutathione-regulated potassium-efflux system protein KefB	WP_000398133.1	0.366936	0.00587338	0.0150913
STM14_RS15510	invC	SctN family type III secretion system ATPase InvC	WP_000856766.1	0.366212	0.0146499	0.0329109
STM14_RS05495		recombinase RecT	WP_001539618.1	0.365541	0.303902	0.413208
STM14_RS26150		hypothetical protein		0.364858	0.189922	0.283919
STM14_RS20935	tatC	Sec-independent protein translocase subunit TatC	WP_000257554.1	0.36453	0.00682775	0.0171955
STM14_RS19895		Rpn family recombination-promoting nuclease/putative transposase	WP_000749540.1	0.36396	0.0132553	0.030258
STM14_RS03190	allA	ureidoglycolate lyase	WP_000764664.1	0.363365	0.086343	0.149161
STM14_RS17190		Gfo/Idh/MocA family oxidoreductase	WP_000617687.1	0.363147	0.0123426	0.0284747
STM14_RS04110	potE	putrescine-ornithine antiporter	WP_000042658.1	0.362312	0.0898035	0.154224
STM14_RS20030	rbsK	ribokinase	WP_000350272.1	0.361716	0.00494642	0.0129168
STM14_RS00120		hypothetical protein	WP_010999942.1	0.361185	0.000939495	0.00305046
STM14_RS22215	malK	maltose/maltodextrin ABC transporter ATP-binding protein MalK	WP_000179176.1	0.360561	0.13023	0.209118
STM14_RS10080	cspE	transcription antiterminator/RNA stability regulator CspE	WP_001062678.1	0.35972	7.43295e-05	0.000321978
STM14_RS00935	caiB	L-carnitine CoA-transferase	WP_001016212.1	0.358488	0.0875587	0.150932
STM14_RS09110	hslJ	heat shock protein HslJ	WP_000725242.1	0.357987	0.0669506	0.120016
STM14_RS07235		DUF333 domain-containing protein	WP_000673492.1	0.356739	0.0118704	0.0275579
STM14_RS08785	nhoA	N-hydroxyarylamine O-acetyltransferase	WP_000200329.1	0.356454	0.0576014	0.105517
STM14_RS22510	yjdN	VOC family metalloprotein YjdN	WP_001131299.1	0.356353	0.0702285	0.125162
STM14_RS13500		DUF1963 domain-containing protein	WP_000344439.1	0.355817	0.0475643	0.0893073
STM14_RS18255	rplW	50S ribosomal protein L23	WP_000617546.1	0.355749	0.000267053	0.000999277
STM14_RS16050	thyA	thymidylate synthase	WP_000816247.1	0.355381	0.0902663	0.154802
STM14_RS04990		aspartate:alanine antiporter	WP_001024853.1	0.355281	0.0166665	0.0365963
STM14_RS20605		helix-turn-helix domain-containing protein	WP_000560824.1	0.355167	0.0586155	0.107214
STM14_RS11115		helix-turn-helix transcriptional regulator	WP_001191666.1	0.355049	0.00753722	0.0187261
STM14_RS07180		helix-turn-helix transcriptional regulator	WP_001738208.1	0.354764	0.116937	0.191702
STM14_RS16535	gshB	glutathione synthase	WP_000593248.1	0.354748	0.0131937	0.030136
STM14_RS09705	narH	nitrate reductase subunit beta	WP_000702625.1	0.354605	0.138569	0.220274
STM14_RS04280	sdhD	succinate dehydrogenase membrane anchor subunit	WP_000254356.1	0.354435	0.00202918	0.00602051
STM14_RS01385	yacL	protein YacL	WP_000384308.1	0.354417	0.000184102	0.000718077
STM14_RS21530	ftsN	cell division protein FtsN	WP_000068811.1	0.35421	0.0034209	0.00946338
STM14_RS14605	dgcN	diguanylate cyclase DgcN	WP_001030985.1	0.353686	0.0973612	0.164669
STM14_RS19640		lipopolysaccharide N-acetylglucosaminyltransferase	WP_000591818.1	0.352594	0.0123171	0.0284692
STM14_RS14220		phage tail tube protein	WP_000971954.1	0.351905	0.0474989	0.0892301
STM14_RS09540		general stress protein	WP_000807657.1	0.351549	0.00177773	0.00536524
STM14_RS02610	phoR	phosphate regulon sensor histidine kinase PhoR	WP_000893645.1	0.351133	0.0225338	0.0471955
STM14_RS04790	dps	DNA starvation/stationary phase protection protein Dps	WP_000100805.1	0.350786	1.78784e-05	9.04236e-05
STM14_RS20435	atpB	F0F1 ATP synthase subunit A	WP_000135632.1	0.350423	0.00162583	0.00494735
STM14_RS01285	coaE	dephospho-CoA kinase	WP_001270913.1	0.350388	0.15766	0.245042
STM14_RS26605		DUF932 domain-containing protein		0.350072	0.169261	0.25849
STM14_RS15315	hypB	hydrogenase nickel incorporation protein HypB	WP_000337636.1	0.349457	0.00220486	0.00643288
STM14_RS09630	oppA	oligopeptide ABC transporter substrate-binding protein OppA	WP_001521098.1	0.348238	0.000319658	0.00117463
STM14_RS00915	caiF	carnitine metabolism transcriptional regulator CaiF	WP_000333324.1	0.348112	0.000615815	0.00209947
STM14_RS04015	nagD	ribonucleotide monophosphatase NagD	WP_000153143.1	0.34803	0.065598	0.118051
STM14_RS21465		epimerase	WP_001088049.1	0.347962	0.0169518	0.0370425
STM14_RS01070		YdcF family protein	WP_000877512.1	0.347916	0.180757	0.272654
STM14_RS11640	rfbV	abequosyltransferase RfbV	WP_000908622.1	0.347709	0.00606292	0.0155133
STM14_RS24965		helix-turn-helix domain-containing protein		0.347604	0.0145229	0.0326455
STM14_RS14105		YfhL family 4Fe-4S dicluster ferredoxin	WP_001196290.1	0.347101	0.193973	0.288569
STM14_RS09570		YciC family protein	WP_000028507.1	0.346618	0.0200757	0.0428266
STM14_RS23670		DUF445 domain-containing protein	WP_001033021.1	0.346434	0.0619068	0.112341
STM14_RS11040		KilA-N domain-containing protein		0.346235	0.16016	0.248195
STM14_RS06150		MFS transporter	WP_000560761.1	0.345859	0.223607	0.323887
STM14_RS08295		ROK family transcriptional regulator	WP_000225096.1	0.345437	0.00574046	0.0147807
STM14_RS23150	ppa	inorganic diphosphatase	WP_000055079.1	0.345239	0.000485015	0.00170246
STM14_RS08840	srfA	virulence-associated effector SrfA	WP_001129948.1	0.344921	0.119343	0.194705
STM14_RS01255	secM	secA translation cis-regulator SecM	WP_000014333.1	0.344039	0.0123354	0.0284747
STM14_RS08520		hydrogenase expression/formation C-terminal domain-containing protein	WP_001016743.1	0.343179	0.0115202	0.0269146
STM14_RS18240	rplV	50S ribosomal protein L22	WP_000447529.1	0.342996	0.000569145	0.0019585
STM14_RS24695		IS481 family transposase		0.342248	0.0929458	0.158658
STM14_RS23545		ATP-binding protein	WP_001526178.1	0.340131	0.00666138	0.0168572
STM14_RS16230		DUF1460 domain-containing protein	WP_010989071.1	0.339877	0.0115859	0.0270166
STM14_RS15195	srlA	PTS glucitol/sorbitol transporter subunit IIC	WP_000573333.1	0.339771	0.328307	0.440053
STM14_RS02985	tomB	Hha toxicity modulator TomB	WP_000344807.1	0.338963	0.00104008	0.0033099
STM14_RS06230		type 1 fimbrial protein	WP_000111254.1	0.338941	0.17652	0.267138
STM14_RS23095		bifunctional 2'%2C3'-cyclic-nucleotide 2'-phosphodiesterase/3'-nucleotidase	WP_000589395.1	0.338301	0.0168033	0.0367617
STM14_RS00940	caiA	crotonobetainyl-CoA dehydrogenase	WP_000347134.1	0.338262	0.241512	0.343624
STM14_RS22705	aspA	aspartate ammonia-lyase	WP_000069440.1	0.338167	6.42072e-05	0.000283859
STM14_RS04325	cydB	cytochrome d ubiquinol oxidase subunit II	WP_000568258.1	0.33773	0.00098819	0.00317774
STM14_RS12595	nrdA	ribonucleoside-diphosphate reductase subunit alpha	WP_001076487.1	0.337727	0.000625236	0.00212765
STM14_RS01185	ftsL	cell division protein FtsL	WP_000625651.1	0.337402	0.013995	0.0316715
STM14_RS10365	znuA	zinc ABC transporter substrate-binding protein ZnuA	WP_000939597.1	0.337345	0.0182051	0.0393837
STM14_RS12330	rplY	50S ribosomal protein L25	WP_000494192.1	0.336681	0.000445674	0.00157938
STM14_RS05590		hypothetical protein	WP_010989004.1	0.336363	0.0114262	0.0267288
STM14_RS21560	metJ	met regulon transcriptional regulator MetJ	WP_000852810.1	0.336259	0.00207829	0.00614639
STM14_RS17275	tdcG	L-serine ammonia-lyase	WP_000622081.1	0.336088	0.0224233	0.0470173
STM14_RS21375	fieF	CDF family cation-efflux transporter FieF	WP_001077324.1	0.335518	0.00159976	0.00487608
STM14_RS03445	pheP	phenylalanine transporter	WP_000786288.1	0.335342	0.0958728	0.162825
STM14_RS17845		GntR family transcriptional regulator	WP_001171579.1	0.335292	0.100854	0.169819
STM14_RS10370	znuC	zinc ABC transporter ATP-binding protein ZnuC	WP_000203014.1	0.335281	0.0664557	0.119187
STM14_RS03865		2-keto-3-deoxygluconate permease	WP_000694477.1	0.333801	0.0288608	0.0582597
STM14_RS00530	traD	type IV conjugative transfer system coupling protein TraD	WP_000009318.1	0.332404	0.115235	0.189842
STM14_RS15725	cas2e	type I-E CRISPR-associated endoribonuclease Cas2e	WP_001518648.1	0.331829	0.164725	0.253349
STM14_RS23200	reiD	myo-inositol utilization transcriptional regulator ReiD	WP_000332219.1	0.331278	0.0444188	0.0842173
STM14_RS14725		hypothetical protein	WP_001161781.1	0.331232	0.0189493	0.0407781
STM14_RS24080	arcA	two-component system response regulator ArcA	WP_001194359.1	0.327333	9.22554e-05	0.000388211
STM14_RS03675	uspG	universal stress protein UspG	WP_000278499.1	0.327287	8.99644e-05	0.000379873
STM14_RS12065		SDR family oxidoreductase	WP_000169608.1	0.327104	0.0596955	0.108973
STM14_RS20455	mioC	FMN-binding protein MioC	WP_000763722.1	0.326423	0.0161356	0.0356825
STM14_RS12670		IclR family transcriptional regulator	WP_000894170.1	0.326284	0.0410353	0.0785301
STM14_RS12715	arnT	lipid IV(A) 4-amino-4-deoxy-L-arabinosyltransferase	WP_000978038.1	0.326152	0.0841931	0.146157
STM14_RS13930	iscA	iron-sulfur cluster assembly protein IscA	WP_000028952.1	0.324808	0.00113876	0.00359906
STM14_RS12235	fruB	fused PTS fructose transporter subunit IIA/HPr protein	WP_000487287.1	0.32382	0.126129	0.20351
STM14_RS00110		RepB family plasmid replication initiator protein	WP_001527061.1	0.323665	0.000850134	0.00278487
STM14_RS23550	pglX	BREX-1 system adenine-specific DNA-methyltransferase PglX	WP_001095591.1	0.322878	0.00365798	0.0100214
STM14_RS12875		SLC13 family permease	WP_001012861.1	0.322389	0.0403375	0.0774362
STM14_RS14475		LysR family transcriptional regulator	WP_001526875.1	0.322021	0.0542665	0.100306
STM14_RS05890	rlmI	23S rRNA (cytosine(1962)-C(5))-methyltransferase RlmI	WP_000140480.1	0.321939	0.195388	0.290322
STM14_RS07650	aroD	type I 3-dehydroquinate dehydratase	WP_000860225.1	0.321901	0.0432138	0.0822716
STM14_RS16485		FadR/GntR family transcriptional regulator	WP_001576357.1	0.320941	0.000856833	0.00280432
STM14_RS16355	zapA	cell division protein ZapA	WP_001276011.1	0.320825	0.000551723	0.00190712
STM14_RS12775	rbn	ribonuclease BN	WP_024132429.1	0.320751	0.0552926	0.101882
STM14_RS16785	hybG	hydrogenase maturation factor HybG	WP_000334887.1	0.319969	0.013867	0.0314399
STM14_RS06670	purB	adenylosuccinate lyase	WP_000423763.1	0.319341	0.0326264	0.0644131
STM14_RS16445		M48 family metallopeptidase	WP_000701830.1	0.319334	0.0618545	0.112302
STM14_RS04010	asnB	asparagine synthase B	WP_000337041.1	0.31918	0.0150204	0.0336611
STM14_RS23950		fimbrial biogenesis outer membrane usher protein	WP_000876250.1	0.316833	0.177289	0.267861
STM14_RS05950		YlcI/YnfO family protein	WP_001111006.1	0.316238	0.0424691	0.0809794
STM14_RS14830		integrase arm-type DNA-binding domain-containing protein	WP_001738699.1	0.315556	0.0216869	0.0456725
STM14_RS09150		tyrosine-type recombinase/integrase		0.314385	0.104971	0.175683
STM14_RS19875	cigR	anti-virulence regulatory inner membrane protein CigR	WP_001065324.1	0.313898	0.00717761	0.0179782
STM14_RS18160	rpmJ	50S ribosomal protein L36	WP_000868187.1	0.3127	0.00473096	0.0124424
STM14_RS23155	fbp	class 1 fructose-bisphosphatase	WP_000853764.1	0.31261	0.00296775	0.00837338
STM14_RS05835	matP	macrodomain Ter protein MatP	WP_000877172.1	0.312083	0.00616789	0.0157491
STM14_RS08690	bdm	biofilm-dependent modulation protein	WP_000495700.1	0.311811	0.0214384	0.0453365
STM14_RS12690	pmrG	lipopolysaccharide core heptose(II)-phosphate phosphatase PmrG	WP_000879248.1	0.310808	0.0196781	0.0421248
STM14_RS09710		nitrate reductase subunit alpha	WP_000032881.1	0.31048	0.0645261	0.11652
STM14_RS21965		acetyltransferase	WP_000973242.1	0.310433	0.00497468	0.0129814
STM14_RS21460	lsrG	(4S)-4-hydroxy-5-phosphonooxypentane-2%2C3-dione isomerase	WP_001738619.1	0.310184	0.0237224	0.0491812
STM14_RS14170		prophage tail fiber N-terminal domain-containing protein	WP_001144691.1	0.309468	0.292883	0.400742
STM14_RS03495	nfsB	oxygen-insensitive NAD(P)H nitroreductase	WP_000355879.1	0.308447	0.0301644	0.060493
STM14_RS01905	dnaQ	DNA polymerase III subunit epsilon	WP_001670675.1	0.3083	0.0165165	0.0363284
STM14_RS08405		GntR family transcriptional regulator	WP_000215563.1	0.308296	0.0297457	0.0598491
STM14_RS16680		anaerobic sulfatase maturase	WP_000933432.1	0.307594	0.228853	0.330187
STM14_RS05050	rlmC	23S rRNA (uracil(747)-C(5))-methyltransferase RlmC	WP_001149782.1	0.305839	0.23961	0.341293
STM14_RS00990	srfN	DUF1471 family virulence protein SrfN	WP_000745961.1	0.305301	0.0318353	0.0631311
STM14_RS06285		YceI family protein	WP_000739886.1	0.30514	0.319668	0.430511
STM14_RS02905	cof	HMP-PP phosphatase	WP_000113030.1	0.304936	0.103446	0.173648
STM14_RS02675	yajD	HNH nuclease YajD	WP_000974818.1	0.304858	0.00393943	0.0106956
STM14_RS15215	gutM	transcriptional regulator GutM	WP_000255198.1	0.304556	0.25685	0.361376
STM14_RS18300	rpsG	30S ribosomal protein S7	WP_001138042.1	0.304552	0.00247645	0.0071516
STM14_RS15380		type III secretion system effector protein OrgC	WP_000612175.1	0.303451	0.0112582	0.0263861
STM14_RS11820		MASE1 domain-containing protein	WP_000042956.1	0.303298	0.128858	0.207004
STM14_RS21590		bifunctional UDP-sugar hydrolase/5'-nucleotidase	WP_000865249.1	0.303263	0.207648	0.305092
STM14_RS03165		MetQ/NlpA family ABC transporter substrate-binding protein	WP_000524317.1	0.303085	0.131539	0.210944
STM14_RS01485	panD	aspartate 1-decarboxylase	WP_000621526.1	0.302827	0.0910963	0.15608
STM14_RS08835		YdcY family protein	WP_000018720.1	0.301872	0.0216917	0.0456725
STM14_RS11620	rfbK	O-antigen biosynthesis phosphomannomutase RfbK	WP_001103643.1	0.301537	0.00723782	0.0181167
STM14_RS26310		host specificity protein J		0.298655	0.197235	0.292595
STM14_RS01275	yacG	DNA gyrase inhibitor YacG	WP_001286419.1	0.29838	0.276557	0.382957
STM14_RS06755		helix-turn-helix domain-containing protein	WP_000169863.1	0.298358	0.00643532	0.0163413
STM14_RS23115		hemolysin family protein	WP_000934974.1	0.297232	0.0119647	0.0277456
STM14_RS03875		zinc ribbon-containing protein	WP_001044884.1	0.297189	0.000692353	0.00232383
STM14_RS19770	gmk	guanylate kinase	WP_000046969.1	0.296015	0.00628962	0.0160266
STM14_RS18780		oxidoreductase	WP_000172397.1	0.295698	0.140688	0.222993
STM14_RS16655	ripA	itaconate CoA-transferase RipA/Ict	WP_000982337.1	0.295428	0.182621	0.275128
STM14_RS19890		EamA family transporter	WP_001682335.1	0.295045	0.159256	0.247209
STM14_RS06890		phage portal protein	WP_000831821.1	0.294124	0.16797	0.256945
STM14_RS05295		amino acid permease	WP_001134268.1	0.293166	0.0768159	0.135458
STM14_RS18455	bigA	autotransporter adhesin BigA	WP_014344197.1	0.292298	0.115973	0.190631
STM14_RS15325	hypD	hydrogenase formation protein HypD	WP_001212958.1	0.292262	0.0316824	0.0629206
STM14_RS09265		aldo/keto reductase	WP_000456774.1	0.29209	0.0334876	0.0658309
STM14_RS02960		type B 50S ribosomal protein L31	WP_000801415.1	0.291274	0.247869	0.351291
STM14_RS08175	add	adenosine deaminase	WP_000565569.1	0.290621	0.0637019	0.115201
STM14_RS08185		YdgA family protein	WP_000753327.1	0.289983	0.00993009	0.0237419
STM14_RS08560		FadR/GntR family transcriptional regulator	WP_001518759.1	0.289202	0.0244212	0.0504596
STM14_RS03185	allS	HTH-type transcriptional activator AllS	WP_000460169.1	0.288768	0.419369	0.529715
STM14_RS05255	lolA	outer membrane lipoprotein chaperone LolA	WP_001519746.1	0.28873	0.00791303	0.0195673
STM14_RS13620	nudK	GDP-mannose pyrophosphatase NudK	WP_000084037.1	0.288378	0.0491379	0.0916545
STM14_RS22600		sensor histidine kinase	WP_000682911.1	0.288284	0.0679274	0.121471
STM14_RS11495	pduX	L-threonine kinase PduX	WP_001526166.1	0.286808	0.345509	0.455864
STM14_RS17655	rpoN	RNA polymerase factor sigma-54	WP_000809020.1	0.286651	0.00254035	0.00729608
STM14_RS00680	bcfC	fimbrial usher BcfC	WP_001245854.1	0.286383	0.324489	0.435887
STM14_RS02060	sciX	protein SciX	WP_000935097.1	0.286338	0.381703	0.492788
STM14_RS03145	tesA	multifunctional acyl-CoA thioesterase I/protease I/lysophospholipase L1	WP_001010574.1	0.286257	0.279861	0.38695
STM14_RS08315	osmW	osmoprotectant ABC transporter permease OsmW	WP_000379677.1	0.285738	0.21041	0.308166
STM14_RS08390		MFS transporter		0.285651	0.382926	0.49402
STM14_RS16840		RNA helicase	WP_000433046.1	0.285557	0.0286356	0.057875
STM14_RS10065	mntP	manganese efflux pump MntP	WP_001518359.1	0.285538	0.340019	0.451478
STM14_RS18310	tusB	sulfurtransferase complex subunit TusB	WP_000903400.1	0.284296	0.265216	0.37102
STM14_RS06815		DUF1367 family protein	WP_000929785.1	0.283752	0.438024	0.548318
STM14_RS18105	rsmB	16S rRNA (cytosine(967)-C(5))-methyltransferase RsmB	WP_000744604.1	0.282339	0.168077	0.257001
STM14_RS11530	phsA	thiosulfate reductase PhsA	WP_000028228.1	0.281922	0.00539894	0.0139894
STM14_RS13740	ppk1	polyphosphate kinase 1	WP_000529555.1	0.28183	0.00568419	0.0146561
STM14_RS16280		protein YgfX	WP_000244756.1	0.281731	0.0368224	0.0716219
STM14_RS13145	smrB	endonuclease SmrB	WP_000730794.1	0.281057	0.0961032	0.163141
STM14_RS08230	rstA	two-component system response regulator RstA	WP_001080048.1	0.281037	0.0466211	0.0878051
STM14_RS15005		YqaE/Pmp3 family membrane protein	WP_000508175.1	0.280735	0.106735	0.177907
STM14_RS19125	dctA	C4-dicarboxylate transporter DctC	WP_000858228.1	0.280098	0.00418917	0.0112588
STM14_RS05090	artP	arginine ABC transporter ATP-binding protein ArtP	WP_000027186.1	0.279451	0.0236228	0.0490023
STM14_RS17215		DUF1090 domain-containing protein	WP_000877297.1	0.279331	0.000816668	0.00270168
STM14_RS10655		DUF2594 family protein	WP_000106483.1	0.279078	0.118776	0.194326
STM14_RS07535	rpmI	50S ribosomal protein L35	WP_001124225.1	0.278831	0.00103991	0.0033099
STM14_RS02335		hypothetical protein	WP_000545421.1	0.278817	0.410058	0.521106
STM14_RS18280	bfr	bacterioferritin	WP_000675530.1	0.278713	0.000973489	0.0031442
STM14_RS11545	plaP	putrescine/proton symporter PlaP	WP_001519005.1	0.27811	0.0376632	0.0729267
STM14_RS09160	dbpA	ATP-dependent RNA helicase DbpA	WP_000206674.1	0.276784	0.171784	0.261583
STM14_RS02170	dpaA	peptidoglycan meso-diaminopimelic acid protein amidase	WP_001225658.1	0.275812	0.0360364	0.0702414
STM14_RS10680	tcyJ	cystine ABC transporter substrate-binding protein	WP_000761635.1	0.275781	0.00466539	0.0122963
STM14_RS22230	ubiC	chorismate lyase	WP_000019219.1	0.274935	0.0268936	0.0549512
STM14_RS03015	rsmS	pleiotropic regulatory protein RsmS	WP_000051161.1	0.274606	0.302155	0.411459
STM14_RS03125	fetA	iron ABC transporter ATP-binding protein FetA	WP_000140195.1	0.273218	0.197411	0.292737
STM14_RS06080		YccJ family protein	WP_001143125.1	0.272641	0.00105137	0.00334006
STM14_RS05480		site-specific integrase	WP_001262308.1	0.27235	0.0103401	0.0245591
STM14_RS21425	lsrK	autoinducer-2 kinase	WP_000113085.1	0.271519	0.0153129	0.0341917
STM14_RS03050	htpG	molecular chaperone HtpG	WP_001520210.1	0.271127	0.0100668	0.0239754
STM14_RS14395		hypothetical protein	WP_000356948.1	0.271114	0.134407	0.214795
STM14_RS21695	fabR	HTH-type transcriptional repressor FabR	WP_000971958.1	0.270921	0.0219938	0.0461958
STM14_RS02145		Spy/CpxP family protein refolding chaperone	WP_000788200.1	0.27036	0.333345	0.445186
STM14_RS11875		DUF4034 domain-containing protein	WP_000434241.1	0.26914	0.384907	0.496054
STM14_RS09195		DUF2534 family protein	WP_000605645.1	0.268249	0.00668455	0.0168926
STM14_RS15025	stpA	DNA-binding protein StpA	WP_001051100.1	0.267928	0.00351997	0.00966483
STM14_RS11055		phage holin%2C lambda family	WP_001527046.1	0.267229	0.359801	0.46995
STM14_RS20495	rbsC	ribose ABC transporter permease	WP_000211345.1	0.266338	0.155471	0.242562
STM14_RS08470		sugar transporter	WP_000154625.1	0.266006	0.421396	0.531654
STM14_RS05140		lysine exporter LysO family protein	WP_000491118.1	0.265966	0.13101	0.210187
STM14_RS12140	preA	NAD-dependent dihydropyrimidine dehydrogenase subunit PreA	WP_000956095.1	0.265573	0.00904911	0.0218771
STM14_RS17270		amino acid permease	WP_000443187.1	0.264873	0.093863	0.159854
STM14_RS19560		MFS transporter	WP_001092104.1	0.264423	0.415341	0.52607
STM14_RS08655		pyridoxal phosphate-dependent aminotransferase	WP_000347159.1	0.264263	0.258209	0.362872
STM14_RS01475		PTS sugar transporter subunit IIA	WP_000901960.1	0.26385	0.0238637	0.0493907
STM14_RS18500	aroK	shikimate kinase AroK	WP_000818621.1	0.263739	0.00641197	0.0163045
STM14_RS16255	prfB	peptide chain release factor 2	WP_010989230.1	0.263567	0.00873008	0.0212594
STM14_RS26900	timP	small toxic inner membrane protein TimP	WP_242617172.1	0.26321	0.0370322	0.0719538
STM14_RS07530	infC	translation initiation factor IF-3	WP_001574431.1	0.263046	0.00116076	0.00365293
STM14_RS16585		DUF1202 domain-containing protein	WP_000252197.1	0.2626	0.251695	0.355481
STM14_RS08685		OsmC family protein	WP_000152297.1	0.262221	0.00599869	0.015381
STM14_RS06265		MysB family protein	WP_000180050.1	0.261183	0.00476547	0.0125064
STM14_RS12555	rcsD	phosphotransferase RcsD	WP_000083201.1	0.260935	0.0161942	0.0357477
STM14_RS10490	cheY	chemotaxis response regulator CheY	WP_000763861.1	0.260908	0.00999163	0.0238581
STM14_RS07120		cytochrome b	WP_000929982.1	0.260161	0.065961	0.118472
STM14_RS00080	pefD	fimbrial chaperone PefD	WP_001038510.1	0.260133	0.448585	0.558632
STM14_RS14720		SEC-C domain-containing protein	WP_000248794.1	0.259811	0.0633577	0.114682
STM14_RS06405		flagellar basal body P-ring protein FlgI	WP_001518955.1	0.259388	0.174161	0.264656
STM14_RS00605	mog	molybdopterin adenylyltransferase	WP_000380372.1	0.259283	0.0871386	0.150278
STM14_RS14640		HlyC/CorC family transporter	WP_127172650.1	0.259132	0.090403	0.154965
STM14_RS18945	tusA	sulfurtransferase TusA	WP_001541054.1	0.258954	0.0863692	0.149161
STM14_RS23500	idnK	gluconokinase	WP_000896756.1	0.25887	0.214389	0.312255
STM14_RS23110		DUF1107 domain-containing protein	WP_000689229.1	0.258388	0.0087211	0.0212594
STM14_RS00980		YgdI/YgdR family lipoprotein	WP_001172089.1	0.25826	0.235355	0.33732
STM14_RS21090	glnA	glutamate--ammonia ligase	WP_001271699.1	0.257797	0.00945481	0.0227385
STM14_RS10105	kdgR	DNA-binding transcriptional regulator KdgR	WP_001262195.1	0.25758	0.00681751	0.0171867
STM14_RS18535	nudE	ADP compounds hydrolase NudE	WP_000045725.1	0.257375	0.111131	0.184068
STM14_RS18715		dihydroxy-acid dehydratase	WP_000078494.1	0.256675	0.276318	0.38277
STM14_RS01175	mraZ	division/cell wall cluster transcriptional repressor MraZ	WP_000488294.1	0.255664	0.0176835	0.0384134
STM14_RS08925	ydcK	YdcK family protein	WP_000170589.1	0.255471	0.230459	0.332114
STM14_RS17950	msrP	protein-methionine-sulfoxide reductase catalytic subunit MsrP	WP_000723876.1	0.255046	0.3206	0.431293
STM14_RS13485	amiA	N-acetylmuramoyl-L-alanine amidase AmiA	WP_000102881.1	0.254832	0.0705172	0.125614
STM14_RS00835		sensor histidine kinase	WP_001737977.1	0.254766	0.276897	0.383284
STM14_RS25930		transposase		0.254436	0.128615	0.206868
STM14_RS18200	rpsN	30S ribosomal protein S14	WP_001118932.1	0.25407	0.00626187	0.0159669
STM14_RS10595	tyrP	tyrosine transporter TyrP	WP_001562965.1	0.253351	0.406616	0.517512
STM14_RS15820		type II toxin-antitoxin system ParD family antitoxin	WP_000480218.1	0.251206	0.0809686	0.141225
STM14_RS21540	priA	primosomal protein N'	WP_000109379.1	0.250545	0.0598369	0.109069
STM14_RS10015	pabB	aminodeoxychorismate synthase component 1	WP_000978464.1	0.250405	0.121008	0.196885
STM14_RS09550		ferritin-like domain-containing protein	WP_001109977.1	0.249254	0.0207974	0.0441145
STM14_RS06135		N-acetylmannosamine-6-phosphate 2-epimerase	WP_000054243.1	0.249205	0.330397	0.441889
STM14_RS19860		membrane protein	WP_001653911.1	0.248948	0.396558	0.506988
STM14_RS26795		baseplate J/gp47 family protein		0.248596	0.37011	0.480686
STM14_RS22810		YjeO family protein	WP_000074657.1	0.248374	0.501081	0.608703
STM14_RS14705		integrase domain-containing protein		0.248239	0.0865404	0.149387
STM14_RS16705		FAD-binding oxidoreductase	WP_001092814.1	0.247764	0.324321	0.435822
STM14_RS05645		Clp protease ClpP	WP_010989008.1	0.247722	0.238182	0.340181
STM14_RS14645		hypothetical protein	WP_001287923.1	0.247529	0.26077	0.365774
STM14_RS23655		nucleoside recognition domain-containing protein	WP_000068750.1	0.247076	0.0454485	0.0857721
STM14_RS19760		trimeric intracellular cation channel family protein	WP_000924334.1	0.246678	0.448714	0.558632
STM14_RS07270		YbaK/prolyl-tRNA synthetase associated domain-containing protein	WP_010989016.1	0.246485	0.293005	0.400746
STM14_RS02035		type VI secretion system Vgr family protein	WP_000011535.1	0.246331	0.514109	0.620477
STM14_RS08400	ydfZ	putative selenium delivery protein YdfZ	WP_000989267.1	0.245477	0.0156439	0.0347202
STM14_RS02980		HHA domain-containing protein	WP_001280991.1	0.244167	0.030498	0.0610292
STM14_RS10385	ruvA	Holliday junction branch migration protein RuvA	WP_000580335.1	0.243733	0.12336	0.200094
STM14_RS15880	queF	NADPH-dependent 7-cyano-7-deazaguanine reductase QueF	WP_000100474.1	0.243726	0.100793	0.169819
STM14_RS05555		DinI family protein	WP_001217665.1	0.241811	0.230674	0.332163
STM14_RS09520	trpD	bifunctional anthranilate synthase glutamate amidotransferase component TrpG/anthranilate phosphoribosyltransferase TrpD	WP_000763492.1	0.241751	0.437645	0.548098
STM14_RS16175		transcriptional regulator	WP_000134791.1	0.241604	0.3641	0.474554
STM14_RS22365	siiD	SPI-4 type I secretion system protein SiiD	WP_001081935.1	0.241523	0.118341	0.193745
STM14_RS20560	maoP	macrodomain Ori organization protein MaoP	WP_000840996.1	0.241479	0.0363395	0.0707573
STM14_RS19030		phosphatase PAP2 family protein	WP_000766151.1	0.241311	0.110872	0.183722
STM14_RS23845		GGDEF domain-containing protein	WP_000211207.1	0.240487	0.267288	0.373069
STM14_RS22020		DUF2058 domain-containing protein	WP_001096724.1	0.240212	0.074677	0.131939
STM14_RS07010	sspH1	type III secretion system effector E3 ubiquitin transferase SspH1	WP_000481981.1	0.239923	0.059935	0.109194
STM14_RS21455	lsrF	3-hydroxy-5-phosphonooxypentane-2%2C4-dione thiolase	WP_000774147.1	0.239534	0.121294	0.197176
STM14_RS05370	msbA	lipid A ABC transporter ATP-binding protein/permease MsbA	WP_000551246.1	0.239178	0.0662395	0.118915
STM14_RS19060	fraB	6-phosphofructose-aspartate deglycase	WP_010989080.1	0.238465	0.0238271	0.0493706
STM14_RS00785	rpsT	30S ribosomal protein S20	WP_001518655.1	0.237833	0.0206218	0.0438391
STM14_RS23805	dnaC	DNA replication protein DnaC	WP_000799924.1	0.237185	0.0631389	0.114352
STM14_RS12005		sensor histidine kinase	WP_000272845.1	0.235824	0.118076	0.193397
STM14_RS21445	lsrD	autoinducer 2 ABC transporter permease LsrD	WP_000981826.1	0.235611	0.0850113	0.14723
STM14_RS01450		ABC transporter permease	WP_000983414.1	0.235425	0.470672	0.579596
STM14_RS09565		YkgJ family cysteine cluster protein	WP_000114955.1	0.23536	0.251312	0.355077
STM14_RS08570		MFS transporter	WP_000824240.1	0.235338	0.374369	0.485532
STM14_RS23335	nrdD	anaerobic ribonucleoside-triphosphate reductase	WP_000187818.1	0.235157	0.0263703	0.0540923
STM14_RS21915	zraP	zinc resistance sensor/chaperone ZraP	WP_000828129.1	0.235083	0.0615838	0.111866
STM14_RS09745	chaA	sodium-potassium/proton antiporter ChaA	WP_000148418.1	0.234695	0.283165	0.390492
STM14_RS08045		DUF1289 domain-containing protein	WP_001519323.1	0.233974	0.39489	0.505558
STM14_RS09180	ogt	methylated-DNA--[protein]-cysteine S-methyltransferase	WP_000945036.1	0.233386	0.0284156	0.0575207
STM14_RS20265	dnaA	chromosomal replication initiator protein DnaA	WP_000059093.1	0.233159	0.0480737	0.0900801
STM14_RS09835		hydrogenase 1 maturation protease	WP_000993803.1	0.232512	0.438119	0.548318
STM14_RS20100		YidH family protein	WP_000703964.1	0.232239	0.348664	0.458984
STM14_RS12865	alaA	alanine transaminase AlaA	WP_000074540.1	0.231597	0.345551	0.455864
STM14_RS23920		YjjI family glycine radical enzyme	WP_001111691.1	0.230676	0.0800276	0.139849
STM14_RS14865		IS3 family transposase	WP_085983317.1	0.230668	0.28417	0.391438
STM14_RS07745	pykF	pyruvate kinase PykF	WP_000751447.1	0.230235	0.0272652	0.055618
STM14_RS22500	lpxO	lipid A hydroxylase LpxO	WP_000457024.1	0.229655	0.0764718	0.134916
STM14_RS02585	araJ	MFS transporter AraJ	WP_000755620.1	0.229645	0.459456	0.568836
STM14_RS21625		PTS fructose transporter subunit EIIC	WP_000661597.1	0.229587	0.225622	0.326549
STM14_RS15165	csrA	carbon storage regulator CsrA	WP_000906486.1	0.228458	0.0162418	0.0358312
STM14_RS13290		putative DNA-binding transcriptional regulator	WP_000472034.1	0.228334	0.0466784	0.0878681
STM14_RS00335		DNA polymerase III subunit theta	WP_000015983.1	0.227799	0.467332	0.576261
STM14_RS13940	iscS	cysteine desulfurase	WP_000775263.1	0.226394	0.0310884	0.0619749
STM14_RS18090	dprA	DNA-protecting protein DprA	WP_000124529.1	0.226328	0.124149	0.201019
STM14_RS08015		C40 family peptidase	WP_001520344.1	0.22616	0.115621	0.190158
STM14_RS23580		class I SAM-dependent methyltransferase	WP_000979786.1	0.225415	0.238301	0.340219
STM14_RS17880	aaeB	p-hydroxybenzoic acid efflux pump subunit AaeB	WP_000510913.1	0.224904	0.459236	0.568804
STM14_RS22745	epmB	EF-P beta-lysylation protein EpmB	WP_000940484.1	0.2249	0.224281	0.324735
STM14_RS00380		transglycosylase SLT domain-containing protein	WP_001526856.1	0.224147	0.266586	0.372371
STM14_RS04900	bssR	biofilm formation regulator BssR	WP_000259651.1	0.222961	0.00820595	0.0202009
STM14_RS06120	phoH	phosphate starvation-inducible protein PhoH	WP_000533527.1	0.222049	0.0173928	0.0378937
STM14_RS21450	lsrB	autoinducer 2 ABC transporter substrate-binding protein LsrB	WP_000090737.1	0.221197	0.146771	0.231538
STM14_RS18085	smg	DUF494 family protein Smg	WP_000460663.1	0.221135	0.0159958	0.0353945
STM14_RS13165		YfcZ/YiiS family protein	WP_000030904.1	0.220712	0.0134773	0.0306744
STM14_RS14420		recombinase RecT	WP_077248255.1	0.22055	0.441905	0.552494
STM14_RS07255		helix-turn-helix transcriptional regulator	WP_000579793.1	0.220203	0.434077	0.545114
STM14_RS10945		hypothetical protein	WP_001066636.1	0.219758	0.365481	0.476017
STM14_RS10500	cheR	protein-glutamate O-methyltransferase CheR	WP_000204362.1	0.217275	0.0821798	0.143067
STM14_RS03905		molecular chaperone HscC	WP_000368034.1	0.21692	0.138519	0.220274
STM14_RS03915	rihA	pyrimidine-specific ribonucleoside hydrolase RihA	WP_001207419.1	0.216887	0.200072	0.296206
STM14_RS18370		monooxygenase	WP_000047690.1	0.216784	0.0277136	0.0563764
STM14_RS12905	yfcC	putative basic amino acid antiporter YfcC	WP_000117932.1	0.216734	0.498553	0.606433
STM14_RS19685	rfaQ	lipopolysaccharide core heptosyltransferase RfaQ	WP_001526672.1	0.216348	0.0773096	0.136151
STM14_RS10465		glycoside hydrolase family 105 protein	WP_000989908.1	0.216269	0.326981	0.438755
STM14_RS26805		hypothetical protein		0.215725	0.12226	0.198541
STM14_RS20200	torS	TMAO reductase system sensor histidine kinase/response regulator TorS	WP_000106953.1	0.215549	0.29882	0.407653
STM14_RS17850		GntR family transcriptional regulator	WP_000723776.1	0.215463	0.111645	0.184671
STM14_RS00600	tal	transaldolase	WP_000130175.1	0.215308	0.0537325	0.0995187
STM14_RS10045	manX	PTS mannose transporter subunit IIAB	WP_000150521.1	0.215297	0.0264193	0.0541624
STM14_RS06770		replication protein	WP_000024048.1	0.214927	0.420133	0.530497
STM14_RS11920		ADP-ribosylglycohydrolase family protein	WP_000642793.1	0.214825	0.268966	0.374842
STM14_RS09530	trpB	tryptophan synthase subunit beta	WP_000209485.1	0.213923	0.410148	0.521106
STM14_RS12575		mandelate racemase/muconate lactonizing enzyme family protein	WP_000705579.1	0.213692	0.426732	0.537355
STM14_RS06390		flagellar basal body rod protein FlgF	WP_000349278.1	0.21359	0.12129	0.197176
STM14_RS02355		DUF4156 domain-containing protein	WP_000722978.1	0.213561	0.530856	0.63482
STM14_RS22825	rsgA	small ribosomal subunit biogenesis GTPase RsgA	WP_000041945.1	0.213356	0.105289	0.176136
STM14_RS11610	gndA	NADP-dependent phosphogluconate dehydrogenase	WP_000043530.1	0.212784	0.0183187	0.0395831
STM14_RS05910	tusE	sulfurtransferase TusE	WP_000904446.1	0.212767	0.204602	0.301699
STM14_RS19855	misL	intestinal colonization autotransporter adhesin MisL	WP_001143053.1	0.212656	0.403865	0.514721
STM14_RS08010	sodB	superoxide dismutase [Fe]	WP_000007301.1	0.211396	0.0108206	0.0255414
STM14_RS01565		fimbrial biogenesis outer membrane usher protein	WP_000951687.1	0.211115	0.519828	0.62488
STM14_RS09960	minC	septum site-determining protein MinC	WP_000072527.1	0.211006	0.068825	0.122957
STM14_RS11945	rcnB	Ni(II)/Co(II) efflux transporter accessory subunit RcnB	WP_000837534.1	0.210087	0.231033	0.332349
STM14_RS02790	panE	2-dehydropantoate 2-reductase	WP_000705816.1	0.209215	0.116619	0.191351
STM14_RS20305		retron St85 family effector protein	WP_000461381.1	0.20898	0.288299	0.395645
STM14_RS08730	yddG	aromatic amino acid efflux DMT transporter YddG	WP_000203799.1	0.208694	0.405333	0.516414
STM14_RS19635	rfaL	O-antigen ligase RfaL	WP_000958465.1	0.20863	0.121695	0.197741
STM14_RS05065		sulfatase	WP_000644017.1	0.208615	0.379601	0.490762
STM14_RS21020	mobB	molybdopterin-guanine dinucleotide biosynthesis protein MobB	WP_010989085.1	0.207673	0.219475	0.318403
STM14_RS16960	qseB	two-component system response regulator QseB	WP_001221574.1	0.207091	0.387223	0.498168
STM14_RS07860	sseD	SPI-2 type III secretion system translocon protein SseD	WP_000388323.1	0.206678	0.222031	0.321984
STM14_RS19320	cueP	copper-binding periplasmic metallochaperone CueP	WP_000047149.1	0.206511	0.257601	0.362156
STM14_RS08135	rsxD	electron transport complex subunit RsxD	WP_000231891.1	0.205952	0.502058	0.609689
STM14_RS06320		lipoprotein	WP_000713057.1	0.205901	0.0327227	0.0645686
STM14_RS15635	ygbI	DNA-binding transcriptional repressor YgbI	WP_000613185.1	0.205472	0.254269	0.358567
STM14_RS10480	flhB	flagellar biosynthesis protein FlhB	WP_000797081.1	0.205436	0.547835	0.650275
STM14_RS22360	siiC	SPI-4 type I secretion system protein SiiC	WP_001541306.1	0.205106	0.552339	0.655402
STM14_RS09580	yciA	acyl-CoA thioester hydrolase YciA	WP_000210317.1	0.204914	0.343598	0.454591
STM14_RS07995	punC	purine nucleoside transporter PunC	WP_001182309.1	0.204008	0.576901	0.677729
STM14_RS08325	osmY	osmoprotectant ABC transporter permease OsmY	WP_000557304.1	0.203899	0.26461	0.370455
STM14_RS08370		DUF1283 family protein	WP_001066440.1	0.203859	0.036182	0.070488
STM14_RS12500	napH	quinol dehydrogenase ferredoxin subunit NapH	WP_000013529.1	0.203357	0.241526	0.343624
STM14_RS06385	flgE	flagellar hook protein FlgE	WP_000010567.1	0.20333	0.0663606	0.119074
STM14_RS10645	uvrY	UvrY/SirA/GacA family response regulator transcription factor	WP_000611323.1	0.20322	0.0525499	0.0975246
STM14_RS19330		DUF1778 domain-containing protein	WP_000965886.1	0.202946	0.285063	0.392374
STM14_RS01785	arfB	alternative ribosome rescue aminoacyl-tRNA hydrolase ArfB	WP_000560527.1	0.201607	0.25968	0.364662
STM14_RS22265		CsbD family protein	WP_001030592.1	0.201242	0.0202743	0.0432002
STM14_RS20650	rho	transcription termination factor Rho	WP_001054532.1	0.201118	0.0336212	0.0659526
STM14_RS05785	zapC	cell division protein ZapC	WP_001220671.1	0.198969	0.053899	0.0997266
STM14_RS05110		NAD(P)-dependent oxidoreductase	WP_000866904.1	0.198594	0.234691	0.336631
STM14_RS16710		NAD-dependent phenylacetaldehyde dehydrogenase	WP_001286388.1	0.198261	0.362346	0.47277
STM14_RS12420	sspH2	SPI-2 type III secretion system effector E3 ubiquitin transferase SspH2	WP_001115840.1	0.197958	0.278308	0.385092
STM14_RS09740	chaB	putative cation transport regulator ChaB	WP_001526441.1	0.197714	0.135924	0.216655
STM14_RS20235		MFS transporter	WP_000061259.1	0.197688	0.629899	0.725458
STM14_RS20520		FadR/GntR family transcriptional regulator	WP_001131148.1	0.19765	0.136064	0.216784
STM14_RS16970		NAD(P)H-dependent oxidoreductase	WP_000065416.1	0.197553	0.342103	0.453592
STM14_RS06610	cobB	NAD-dependent protein deacylase	WP_001191856.1	0.197444	0.113412	0.187257
STM14_RS16455		alpha/beta hydrolase	WP_014344408.1	0.195679	0.370003	0.480686
STM14_RS26665		hypothetical protein		0.195159	0.27419	0.380537
STM14_RS08650	nhaC	Na+/H+ antiporter NhaC	WP_001276616.1	0.194887	0.50979	0.617182
STM14_RS01590	stfH	fimbrial adhesin StfH	WP_000691870.1	0.19479	0.271949	0.377998
STM14_RS02115		polysaccharide deacetylase family protein	WP_000119390.1	0.194591	0.583105	0.683321
STM14_RS20515	mdtD	multidrug transporter subunit MdtD	WP_000202071.1	0.194418	0.36582	0.47629
STM14_RS22815	mscM	miniconductance mechanosensitive channel MscM	WP_001236755.1	0.194366	0.213557	0.311536
STM14_RS21645		PTS fructose-like transporter subunit IIB	WP_000290522.1	0.194328	0.318644	0.429604
STM14_RS05075	artM	arginine ABC transporter permease ArtM	WP_000895397.1	0.192799	0.202719	0.299517
STM14_RS05300	pflA	pyruvate formate lyase 1-activating protein	WP_000067973.1	0.192763	0.0927054	0.158321
STM14_RS15305	hycA	formate hydrogenlyase regulator HycA	WP_000158074.1	0.192703	0.311501	0.421362
STM14_RS02045		DUF6531 domain-containing protein	WP_000272656.1	0.192548	0.255415	0.359864
STM14_RS21655		phosphoethanolamine transferase CptA	WP_001192092.1	0.191875	0.11896	0.194498
STM14_RS21475		YiiQ family protein	WP_000802242.1	0.191356	0.437213	0.548069
STM14_RS07425	chbC	PTS N%2CN'-diacetylchitobiose transporter subunit IIC	WP_000073064.1	0.191269	0.268944	0.374842
STM14_RS09170		methyl-accepting chemotaxis protein	WP_000906725.1	0.189396	0.478841	0.587502
STM14_RS19175	bcsG	cellulose biosynthesis protein BcsG	WP_000192026.1	0.189301	0.233095	0.334994
STM14_RS16020	recC	exodeoxyribonuclease V subunit gamma	WP_000946827.1	0.188024	0.17	0.259404
STM14_RS01235	ftsQ	cell division protein FtsQ	WP_000075728.1	0.18764	0.12866	0.206868
STM14_RS02885		helix-hairpin-helix domain-containing protein	WP_000680322.1	0.187273	0.316656	0.427237
STM14_RS14090		oxidoreductase	WP_000684022.1	0.18586	0.502264	0.609738
STM14_RS07295		anaerobic sulfatase maturase	WP_000029246.1	0.18477	0.595894	0.694833
STM14_RS12560	rcsB	response regulator transcription factor RcsB	WP_001061919.1	0.184663	0.0740761	0.131066
STM14_RS02995	acrA	multidrug efflux RND transporter periplasmic adaptor subunit AcrA	WP_001039202.1	0.183977	0.0671665	0.120285
STM14_RS07185		MerR family transcriptional regulator	WP_000190263.1	0.182309	0.328861	0.440475
STM14_RS07445	chbG	chitin disaccharide deacetylase	WP_000442738.1	0.182261	0.395948	0.506561
STM14_RS09750	kdsA	3-deoxy-8-phosphooctulonate synthase	WP_000811046.1	0.182231	0.245654	0.34842
STM14_RS03795	rlpA	endolytic peptidoglycan transglycosylase RlpA	WP_001231300.1	0.181772	0.280921	0.388125
STM14_RS12430		tail fiber protein	WP_000624225.1	0.181642	0.562904	0.665365
STM14_RS07275	dgcJ	diguanylate cyclase DgcJ	WP_001048646.1	0.180309	0.237821	0.339865
STM14_RS15790		MBL fold metallo-hydrolase	WP_001208013.1	0.180213	0.286196	0.393347
STM14_RS06550	nagZ	beta-N-acetylhexosaminidase	WP_000529340.1	0.179936	0.117186	0.192024
STM14_RS08350		dimethyl sulfoxide reductase subunit A	WP_000982628.1	0.179828	0.18654	0.279431
STM14_RS16310	bglA	6-phospho-beta-glucosidase BglA	WP_001230141.1	0.179718	0.160297	0.248274
STM14_RS02325		EAL domain-containing protein	WP_000868285.1	0.179624	0.393762	0.504867
STM14_RS18195	rpsH	30S ribosomal protein S8	WP_000062611.1	0.179306	0.0561989	0.103307
STM14_RS22295	dnaB	replicative DNA helicase	WP_000918353.1	0.178726	0.322253	0.4332
STM14_RS10855	yedA	drug/metabolite exporter YedA	WP_001212264.1	0.178127	0.570279	0.672571
STM14_RS19350		YsaB family lipoprotein	WP_000605590.1	0.177772	0.237687	0.339865
STM14_RS04435		fumarate hydratase	WP_000086829.1	0.176374	0.410333	0.521161
STM14_RS15340		nitrous oxide-stimulated promoter family protein	WP_001117947.1	0.175699	0.646671	0.738549
STM14_RS18915	rsmD	16S rRNA (guanine(966)-N(2))-methyltransferase	WP_000743277.1	0.174992	0.540282	0.644418
STM14_RS11650		CDP-abequose synthase	WP_000143399.1	0.174461	0.339965	0.451478
STM14_RS11680	rfbA	glucose-1-phosphate thymidylyltransferase RfbA	WP_000857529.1	0.174274	0.0897005	0.154119
STM14_RS12520	napF	ferredoxin-type protein NapF	WP_000228070.1	0.174068	0.589847	0.689247
STM14_RS04080	fldA	flavodoxin FldA	WP_001018621.1	0.173374	0.0838394	0.145749
STM14_RS13260	ypeC	DUF2502 domain-containing protein YpeC	WP_000490091.1	0.173276	0.245645	0.34842
STM14_RS10050	manY	PTS mannose transporter subunit IIC	WP_000406918.1	0.173059	0.105373	0.176195
STM14_RS17005	tolC	outer membrane channel protein TolC	WP_014343899.1	0.172715	0.0627419	0.113689
STM14_RS19650	rfaY	lipopolysaccharide core heptose(II) kinase RfaY	WP_000582809.1	0.172492	0.336252	0.447901
STM14_RS14595	aroF	3-deoxy-7-phosphoheptulonate synthase AroF	WP_001168062.1	0.172002	0.210069	0.307884
STM14_RS13030	cvpA	colicin V production protein	WP_000262100.1	0.171715	0.291527	0.399183
STM14_RS18480	rpe	ribulose-phosphate 3-epimerase	WP_000816284.1	0.171414	0.234507	0.336499
STM14_RS11045		lysis protein	WP_001050825.1	0.171284	0.636604	0.729335
STM14_RS09755	sirB1	invasion regulator SirB1	WP_001257065.1	0.171007	0.213772	0.311727
STM14_RS10725	amyA	alpha-amylase	WP_000795487.1	0.170846	0.24845	0.351979
STM14_RS14385		helix-turn-helix domain-containing protein	WP_000660736.1	0.17076	0.141862	0.224564
STM14_RS17940	csrD	RNase E specificity factor CsrD	WP_001241377.1	0.170749	0.157946	0.245383
STM14_RS18850		type II toxin-antitoxin system Phd/YefM family antitoxin	WP_001520924.1	0.170548	0.513365	0.620148
STM14_RS02665		VOC family protein	WP_000793035.1	0.170451	0.387648	0.498366
STM14_RS15810	mazG	nucleoside triphosphate pyrophosphohydrolase	WP_000210449.1	0.169639	0.176124	0.266977
STM14_RS04045	chiP	chitoporin	WP_001258803.1	0.169464	0.183191	0.275872
STM14_RS09555		manganese catalase family protein	WP_000488349.1	0.168979	0.13409	0.214474
STM14_RS19325		GNAT family N-acetyltransferase	WP_000533909.1	0.168773	0.405988	0.51707
STM14_RS21650		AraC family transcriptional regulator	WP_000274596.1	0.168006	0.460469	0.569707
STM14_RS05790		YcbX family protein	WP_000224069.1	0.167921	0.667602	0.754485
STM14_RS23365		transposase	WP_000252550.1	0.167379	0.242767	0.34499
STM14_RS21535	cytR	DNA-binding transcriptional regulator CytR	WP_000841333.1	0.167287	0.298492	0.407356
STM14_RS19525	sadA	trimeric autotransporter adhesin SadA	WP_001079584.1	0.167094	0.257123	0.361622
STM14_RS02635	acpH	ACP phosphodiesterase	WP_001009858.1	0.166747	0.0777786	0.13679
STM14_RS02765	phnS	2-aminoethylphosphonate ABC transporter substrate-binding protein	WP_000778012.1	0.16621	0.644687	0.737415
STM14_RS23730		BrnT family toxin	WP_001131963.1	0.166047	0.175307	0.266068
STM14_RS09915	fadR	fatty acid metabolism transcriptional regulator FadR	WP_000234826.1	0.165909	0.124032	0.200917
STM14_RS16810	hybB	Ni/Fe-hydrogenase cytochrome b subunit	WP_000017678.1	0.165333	0.208002	0.305489
STM14_RS18140	rpoA	DNA-directed RNA polymerase subunit alpha	WP_001162094.1	0.165275	0.0736373	0.13054
STM14_RS17125	dnaG	DNA primase	WP_000918865.1	0.164972	0.160381	0.248274
STM14_RS20565		YifB family Mg chelatase-like AAA ATPase	WP_000050215.1	0.164406	0.584669	0.684718
STM14_RS03950	ybeY	rRNA maturation RNase YbeY	WP_000084476.1	0.164211	0.124858	0.201811
STM14_RS13645		ArsC family reductase	WP_000631921.1	0.164163	0.293448	0.401068
STM14_RS19970		FGGY family carbohydrate kinase	WP_001113558.1	0.163839	0.533156	0.63695
STM14_RS02840	ampG	muropeptide MFS transporter AmpG	WP_000098481.1	0.163793	0.626946	0.723415
STM14_RS22795	frdA	fumarate reductase (quinol) flavoprotein subunit	WP_001192954.1	0.16374	0.0646213	0.116635
STM14_RS05440	aspC	aspartate transaminase	WP_000462653.1	0.163517	0.135842	0.216618
STM14_RS05345		M48 family metallopeptidase	WP_000792312.1	0.162732	0.541029	0.644966
STM14_RS11510	sbmC	DNA gyrase inhibitor SbmC	WP_000384326.1	0.161241	0.0833542	0.145043
STM14_RS16250	lysS	lysine--tRNA ligase	WP_000003339.1	0.161035	0.0968075	0.163883
STM14_RS08540	cybH	Ni/Fe-hydrogenase%2C b-type cytochrome subunit	WP_000924456.1	0.160936	0.387498	0.498348
STM14_RS07420	chbB	PTS N%2CN'-diacetylchitobiose transporter subunit IIB	WP_000412161.1	0.160676	0.166579	0.255453
STM14_RS14390		AAA family ATPase	WP_001111772.1	0.160284	0.514938	0.620682
STM14_RS05135	hcp	hydroxylamine reductase	WP_000458775.1	0.160141	0.336351	0.447901
STM14_RS10795	fliN	flagellar motor switch protein FliN	WP_001282115.1	0.160031	0.527806	0.631994
STM14_RS09335	pspB	envelope stress response membrane protein PspB	WP_001274953.1	0.159384	0.427687	0.53819
STM14_RS03685	rnk	nucleoside diphosphate kinase regulator	WP_000089748.1	0.159375	0.399575	0.510137
STM14_RS15980	mltA	murein transglycosylase A	WP_000678626.1	0.158664	0.239262	0.341194
STM14_RS18725		IclR family transcriptional regulator	WP_000724553.1	0.158165	0.217567	0.316134
STM14_RS20350	pstB	phosphate ABC transporter ATP-binding protein PstB	WP_000063118.1	0.1581	0.342101	0.453592
STM14_RS09690		tetratricopeptide repeat protein	WP_001212712.1	0.157505	0.204538	0.301699
STM14_RS01820	metN	methionine ABC transporter ATP-binding protein MetN	WP_000594021.1	0.157349	0.306608	0.415966
STM14_RS07315	msrB	peptide-methionine (R)-S-oxide reductase MsrB	WP_001519539.1	0.155773	0.106844	0.178008
STM14_RS06695	rluE	23S rRNA pseudouridine(2457) synthase RluE	WP_001249412.1	0.15573	0.353953	0.464618
STM14_RS22575	melB	melibiose:sodium transporter MelB	WP_000028075.1	0.155494	0.631515	0.7266
STM14_RS10485	cheZ	protein phosphatase CheZ	WP_000983586.1	0.155309	0.128092	0.206224
STM14_RS11675	rfbC	dTDP-4-dehydrorhamnose 3%2C5-epimerase	WP_000973708.1	0.154324	0.168756	0.257933
STM14_RS21230	fdoI	formate dehydrogenase cytochrome b556 subunit	WP_000829025.1	0.154192	0.184745	0.277231
STM14_RS08040		TetR/AcrR family transcriptional regulator	WP_001041821.1	0.153893	0.30835	0.417867
STM14_RS20090		radical SAM protein	WP_000147832.1	0.152945	0.329925	0.441418
STM14_RS20040	ilvN	acetolactate synthase small subunit	WP_001171826.1	0.151902	0.595948	0.694833
STM14_RS23595		membrane protein	WP_001240360.1	0.151826	0.271724	0.377827
STM14_RS22750	efp	elongation factor P	WP_000257282.1	0.151512	0.126921	0.204607
STM14_RS06975		host specificity protein J	WP_000514918.1	0.151469	0.470714	0.579596
STM14_RS05445	ompF	porin OmpF	WP_000977713.1	0.150496	0.212908	0.310838
STM14_RS12270		phosphatase PAP2 family protein	WP_000178095.1	0.150471	0.361339	0.471624
STM14_RS02400		site-specific DNA-methyltransferase	WP_000910371.1	0.150263	0.234214	0.336208
STM14_RS05100		heavy metal-binding domain-containing protein	WP_001160725.1	0.148977	0.15051	0.236107
STM14_RS18260	rplD	50S ribosomal protein L4	WP_000424395.1	0.148758	0.173491	0.263746
STM14_RS13205	pgtC	phosphoglycerate transport regulator PgtC	WP_000467983.1	0.148597	0.328695	0.440413
STM14_RS22565	melR	transcriptional regulator MelR	WP_000106992.1	0.146884	0.28115	0.388295
STM14_RS07805		MerR family transcriptional regulator	WP_000122327.1	0.145976	0.539836	0.644303
STM14_RS11850		MFS transporter	WP_000137816.1	0.145238	0.725374	0.803117
STM14_RS13395	ptsI	phosphoenolpyruvate-protein phosphotransferase PtsI	WP_000623114.1	0.144885	0.081833	0.142598
STM14_RS19835		AAA family ATPase	WP_001541628.1	0.144759	0.252129	0.355958
STM14_RS20845	pldA	phospholipase A	WP_001201692.1	0.144589	0.184084	0.276879
STM14_RS20780	cyaY	iron donor protein CyaY	WP_000999933.1	0.14376	0.314937	0.42554
STM14_RS18490	damX	cell division protein DamX	WP_000343156.1	0.143752	0.192298	0.286664
STM14_RS17325		sugar kinase	WP_001027807.1	0.143315	0.287526	0.394879
STM14_RS16865	exbB	tol-pal system-associated acyl-CoA thioesterase	WP_000527859.1	0.143261	0.161101	0.249023
STM14_RS03790	dacA	D-alanyl-D-alanine carboxypeptidase DacA	WP_000858711.1	0.142976	0.314292	0.424826
STM14_RS26505		YshB family small membrane protein	WP_001578131.1	0.142866	0.42693	0.537421
STM14_RS09270		LysR family transcriptional regulator	WP_000359201.1	0.142548	0.547484	0.650269
STM14_RS23555	brxC	BREX system P-loop protein BrxC	WP_001019652.1	0.14249	0.178218	0.269044
STM14_RS16515	galP	galactose/proton symporter	WP_001113171.1	0.142308	0.191719	0.286025
STM14_RS06400	flgH	flagellar basal body L-ring protein FlgH	WP_001174897.1	0.142111	0.522762	0.627588
STM14_RS14180		host specificity protein J	WP_000514917.1	0.14183	0.53707	0.641418
STM14_RS07985		riboflavin synthase	WP_000493971.1	0.141821	0.214356	0.312255
STM14_RS17450	nlpI	lipoprotein NlpI	WP_000802069.1	0.141703	0.0913255	0.1564
STM14_RS21690	sthA	Si-specific NAD(P)(+) transhydrogenase	WP_001120789.1	0.141515	0.133006	0.21311
STM14_RS21970	metA	homoserine O-succinyltransferase	WP_001122767.1	0.140799	0.564623	0.666969
STM14_RS22315		secondary thiamine-phosphate synthase enzyme YjbQ	WP_000270393.1	0.140399	0.187279	0.28031
STM14_RS12885		YfbU family protein	WP_000426135.1	0.14037	0.190129	0.283998
STM14_RS16745	uxuA	mannonate dehydratase	WP_000815487.1	0.14015	0.165303	0.25392
STM14_RS09775	hemA	glutamyl-tRNA reductase	WP_000173208.1	0.140142	0.310882	0.420834
STM14_RS22535	pmrA	two-component system response regulator PmrA	WP_000697899.1	0.139751	0.262386	0.367759
STM14_RS11160		hypothetical protein	WP_000208068.1	0.139614	0.573539	0.675334
STM14_RS18605		Rpn family recombination-promoting nuclease/putative transposase	WP_000235945.1	0.139594	0.421999	0.531941
STM14_RS02175	dinB	DNA polymerase IV	WP_001226198.1	0.137922	0.576766	0.677729
STM14_RS16880	yghB	DedA family general envelope maintenance protein YghB	WP_000268441.1	0.137877	0.394363	0.505293
STM14_RS03450		mechanosensitive ion channel family protein	WP_001156978.1	0.137547	0.316336	0.427095
STM14_RS07415	osmE	osmotically-inducible lipoprotein OsmE	WP_001039301.1	0.136822	0.105766	0.176612
STM14_RS19590	gpmM	2%2C3-bisphosphoglycerate-independent phosphoglycerate mutase	WP_000116576.1	0.135409	0.243051	0.34526
STM14_RS14435		site-specific integrase	WP_001007939.1	0.135088	0.63721	0.729769
STM14_RS05020		YbjN domain-containing protein	WP_000624814.1	0.134943	0.564543	0.666969
STM14_RS15835	barA	two-component sensor histidine kinase BarA	WP_000186400.1	0.134521	0.32944	0.44109
STM14_RS23710		restriction endonuclease subunit S	WP_000014001.1	0.133921	0.374904	0.485884
STM14_RS11655	rfbH	lipopolysaccharide biosynthesis protein RfbH	WP_000126349.1	0.133751	0.133385	0.213439
STM14_RS02705	ribE	6%2C7-dimethyl-8-ribityllumazine synthase	WP_001021372.1	0.133569	0.204856	0.301833
STM14_RS19345	glyQ	glycine--tRNA ligase subunit alpha	WP_001168551.1	0.132474	0.366962	0.477439
STM14_RS01890	gloB	hydroxyacylglutathione hydrolase	WP_001052775.1	0.132453	0.51085	0.617717
STM14_RS10435	cmoA	carboxy-S-adenosyl-L-methionine synthase CmoA	WP_000019609.1	0.132248	0.438909	0.548934
STM14_RS13465	yfeX	porphyrinogen peroxidase	WP_000084583.1	0.132039	0.339662	0.451331
STM14_RS10320	yebG	DNA damage-inducible protein YebG	WP_000257723.1	0.132033	0.42159	0.531654
STM14_RS13875		dimethyl sulfoxide reductase subunit A	WP_000508279.1	0.131926	0.442418	0.552947
STM14_RS16140	kduI	5-dehydro-4-deoxy-D-glucuronate isomerase	WP_000383266.1	0.131535	0.664084	0.751893
STM14_RS01815		methionine ABC transporter permease MetI	WP_001287487.1	0.131399	0.526292	0.630797
STM14_RS16365	serA	phosphoglycerate dehydrogenase	WP_001151627.1	0.130262	0.226122	0.327016
STM14_RS02445	yahO	DUF1471 family periplasmic protein YahO	WP_000848026.1	0.129511	0.163945	0.252542
STM14_RS11570	hisC	histidinol-phosphate transaminase	WP_000102713.1	0.129313	0.573159	0.675103
STM14_RS08940	sgcB	PTS sugar transporter subunit IIB SgcB	WP_000976132.1	0.128974	0.547842	0.650275
STM14_RS18205	rplE	50S ribosomal protein L5	WP_001096206.1	0.12869	0.14769	0.232589
STM14_RS12950	yfcE	phosphodiesterase	WP_000772458.1	0.128586	0.352225	0.46268
STM14_RS02795		YajQ family cyclic di-GMP-binding protein	WP_001138913.1	0.128504	0.242734	0.34499
STM14_RS11815	udk	uridine kinase	WP_000132082.1	0.128295	0.470495	0.579596
STM14_RS18235	rpsC	30S ribosomal protein S3	WP_000529945.1	0.127895	0.162784	0.250993
STM14_RS26760	ymiC	small membrane protein YmiC	WP_223148964.1	0.127406	0.658492	0.747386
STM14_RS12680		YfaZ family protein	WP_001670658.1	0.125145	0.595474	0.69472
STM14_RS23725		restriction endonuclease	WP_000290512.1	0.124488	0.403543	0.514668
STM14_RS19380		protein bax	WP_001575119.1	0.124261	0.252813	0.356787
STM14_RS06845		hypothetical protein	WP_223151767.1	0.123625	0.586233	0.686331
STM14_RS20640	rhlB	ATP-dependent RNA helicase RhlB	WP_000047525.1	0.123384	0.271166	0.377194
STM14_RS07475		YniB family protein	WP_000222158.1	0.123162	0.412721	0.523291
STM14_RS10180		hypothetical protein	WP_000030934.1	0.123122	0.443812	0.554125
STM14_RS07485	ghoS	type V toxin-antitoxin system endoribonuclease antitoxin GhoS	WP_000146127.1	0.122466	0.394563	0.505316
STM14_RS21125		STM4015 family protein	WP_001042093.1	0.121899	0.740517	0.815122
STM14_RS23325		type II toxin-antitoxin system RelE/ParE family toxin	WP_000220578.1	0.120926	0.699213	0.782976
STM14_RS17375	diaA	DnaA initiator-associating protein DiaA	WP_000893481.1	0.12085	0.383933	0.495146
STM14_RS17955	msrQ	protein-methionine-sulfoxide reductase heme-binding subunit MsrQ	WP_001240053.1	0.120369	0.661186	0.749143
STM14_RS16500	yqgB	acid stress response protein YqgB	WP_000729109.1	0.120257	0.726806	0.803613
STM14_RS06480	fabG	3-oxoacyl-ACP reductase FabG	WP_000007236.1	0.117678	0.241846	0.343946
STM14_RS20310		retron St85 family RNA-directed DNA polymerase	WP_000353754.1	0.117425	0.691529	0.775574
STM14_RS11110		YmfL family putative regulatory protein	WP_000509731.1	0.117041	0.351275	0.461879
STM14_RS23720	hsdR	type I restriction-modification system endonuclease	WP_001043484.1	0.116973	0.303337	0.412853
STM14_RS10760	fliG	flagellar motor switch protein FliG	WP_000067735.1	0.116558	0.553686	0.656577
STM14_RS09485	sohB	protease SohB	WP_000422082.1	0.116403	0.305039	0.414372
STM14_RS14140	lepA	translation elongation factor 4	WP_000790154.1	0.116183	0.269565	0.375392
STM14_RS10880	ompS1	porin OmpS1	WP_001080680.1	0.116001	0.699128	0.782976
STM14_RS23430	miaE	tRNA isopentenyl-2-thiomethyl-A-37 hydroxylase MiaE	WP_000218459.1	0.115791	0.631701	0.7266
STM14_RS03680		glutathione-dependent formaldehyde dehydrogenase	WP_000646113.1	0.114859	0.448787	0.558632
STM14_RS01795	proS	proline--tRNA ligase	WP_001260683.1	0.114377	0.409984	0.521106
STM14_RS20225	dgoR	D-galactonate utilization transcriptional regulator DgoR	WP_000174317.1	0.114148	0.56899	0.671266
STM14_RS03755	crcB	fluoride efflux transporter CrcB	WP_000939753.1	0.113856	0.489653	0.597978
STM14_RS12150	mglA	galactose/methyl galactoside ABC transporter ATP-binding protein MglA	WP_000535907.1	0.113836	0.43605	0.546844
STM14_RS09455	ribA	GTP cyclohydrolase II	WP_001176284.1	0.11382	0.372301	0.483191
STM14_RS07580	ydiV	anti-FlhDC factor YdiV	WP_000562005.1	0.113797	0.427907	0.538283
STM14_RS14855		DEAD/DEAH box helicase	WP_000073810.1	0.113422	0.694148	0.778037
STM14_RS01710	skp	molecular chaperone Skp	WP_000758966.1	0.112909	0.31073	0.420783
STM14_RS22460	nrfC	cytochrome c nitrite reductase Fe-S protein	WP_001278030.1	0.112776	0.72242	0.800949
STM14_RS03900		J domain-containing protein	WP_001017750.1	0.11257	0.726355	0.803377
STM14_RS21705	trmA	tRNA (uridine(54)-C5)-methyltransferase TrmA	WP_000186981.1	0.112093	0.586926	0.686705
STM14_RS11660	rfbG	CDP-glucose 4%2C6-dehydratase	WP_000565905.1	0.111862	0.228803	0.330187
STM14_RS09440	lapB	lipopolysaccharide assembly protein LapB	WP_000891378.1	0.111709	0.403814	0.514721
STM14_RS02565		AroM family protein	WP_001276437.1	0.111263	0.432514	0.543522
STM14_RS03940	lnt	apolipoprotein N-acyltransferase	WP_001575804.1	0.111073	0.532933	0.636931
STM14_RS16305	yqfB	N(4)-acetylcytidine aminohydrolase	WP_001182976.1	0.110811	0.389144	0.499941
STM14_RS14035	glrR	two-component system response regulator GlrR	WP_000625591.1	0.110342	0.39148	0.502246
STM14_RS09785	ispE	4-(cytidine 5'-diphospho)-2-C-methyl-D-erythritol kinase	WP_000988246.1	0.108988	0.368054	0.478691
STM14_RS22280	dusA	tRNA dihydrouridine(20/20a) synthase DusA	WP_001182237.1	0.108935	0.369573	0.480498
STM14_RS18495	aroB	3-dehydroquinate synthase	WP_000439828.1	0.108268	0.340827	0.452389
STM14_RS04485	gpmA	2%2C3-diphosphoglycerate-dependent phosphoglycerate mutase	WP_000301556.1	0.108119	0.203987	0.301034
STM14_RS09575		septation protein A	WP_000808682.1	0.108085	0.610584	0.708532
STM14_RS02250		MFS transporter	WP_012543325.1	0.107932	0.867566	0.913201
STM14_RS13935	iscU	Fe-S cluster assembly scaffold IscU	WP_000331704.1	0.107618	0.304734	0.414187
STM14_RS06985		prophage tail fiber N-terminal domain-containing protein	WP_001144681.1	0.107607	0.711286	0.790748
STM14_RS13200	pgtB	two-component system sensor histidine kinase PgtB	WP_000678496.1	0.106736	0.438677	0.54883
STM14_RS21820	rpoB	DNA-directed RNA polymerase subunit beta	WP_000263106.1	0.106523	0.209104	0.306741
STM14_RS09360	sapC	peptide ABC transporter permease SapC	WP_001146150.1	0.106048	0.750361	0.821781
STM14_RS20480	kup	low affinity potassium transporter Kup	WP_000102338.1	0.105725	0.46274	0.57194
STM14_RS20485	rbsD	D-ribose pyranase	WP_000715944.1	0.105168	0.581562	0.681947
STM14_RS18110	trkA	Trk system potassium transporter TrkA	WP_000691374.1	0.104719	0.527152	0.631621
STM14_RS03625		ParB/RepB/Spo0J family partition protein	WP_001164756.1	0.104519	0.514171	0.620477
STM14_RS22025	rluF	23S rRNA pseudouridine(2604) synthase RluF	WP_000954611.1	0.103519	0.449679	0.559298
STM14_RS02540	adrA	diguanylate cyclase AdrA	WP_000484086.1	0.10351	0.514819	0.620682
STM14_RS08490		DUF4186 domain-containing protein	WP_000992449.1	0.103441	0.710349	0.790422
STM14_RS08550		hydrogenase small subunit	WP_001194448.1	0.103222	0.418358	0.528982
STM14_RS22250	lexA	transcriptional repressor LexA	WP_000646079.1	0.102749	0.396223	0.506736
STM14_RS16830		methyl-accepting chemotaxis protein	WP_001238434.1	0.102471	0.472141	0.581024
STM14_RS12665	rhmD	L-rhamnonate dehydratase	WP_001526367.1	0.101984	0.445527	0.555702
STM14_RS08565		zinc-binding alcohol dehydrogenase family protein	WP_000864924.1	0.101905	0.655382	0.745018
STM14_RS11390	pduF	propanediol diffusion facilitator PduF	WP_001000023.1	0.101435	0.734347	0.810281
STM14_RS23525		restriction endonuclease	WP_010989099.1	0.101252	0.335844	0.447702
STM14_RS17480	nusA	transcription termination factor NusA	WP_001031038.1	0.10116	0.287054	0.394377
STM14_RS06085	wrbA	NAD(P)H:quinone oxidoreductase	WP_001062899.1	0.10113	0.208185	0.305637
STM14_RS01885	mltD	murein transglycosylase D	WP_000644706.1	0.100844	0.274418	0.380568
STM14_RS14615	trmD	tRNA (guanosine(37)-N1)-methyltransferase TrmD	WP_000469804.1	0.100463	0.291372	0.399119
STM14_RS05080	artQ	arginine ABC transporter permease ArtQ	WP_001001677.1	0.100406	0.601973	0.700747
STM14_RS10555	otsB	trehalose-phosphatase	WP_000830111.1	0.100255	0.384369	0.495534
STM14_RS04730	cecR	transcriptional regulator CecR	WP_001025254.1	0.100068	0.393802	0.504867
STM14_RS14570	bamD	outer membrane protein assembly factor BamD	WP_000197660.1	0.100066	0.41134	0.522244
STM14_RS04850		glycyl radical protein	WP_000192673.1	0.100058	0.603678	0.702288
STM14_RS01280	zapD	cell division protein ZapD	WP_000557441.1	0.099868	0.696484	0.780418
STM14_RS23675	mdtM	multidrug efflux MFS transporter MdtM	WP_001188918.1	0.0984089	0.636633	0.729335
STM14_RS01170	cra	catabolite repressor/activator	WP_000762406.1	0.0983267	0.35802	0.46862
STM14_RS03160		porin	WP_000152869.1	0.097699	0.599688	0.698308
STM14_RS04095	seqA	replication initiation negative regulator SeqA	WP_000848395.1	0.0971963	0.357332	0.467887
STM14_RS23015	ulaE	L-ribulose-5-phosphate 3-epimerase UlaE	WP_000949525.1	0.0967458	0.809371	0.870184
STM14_RS03070	gsk	inosine/guanosine kinase	WP_014343969.1	0.0967025	0.457099	0.56687
STM14_RS18325		transcriptional regulator	WP_000091471.1	0.0962609	0.460276	0.569659
STM14_RS13245		ion channel protein	WP_000468920.1	0.0960799	0.737799	0.813103
STM14_RS09895		potassium/proton antiporter	WP_000338376.1	0.0952912	0.458955	0.568804
STM14_RS03870		sigma-54-dependent Fis family transcriptional regulator	WP_001044182.1	0.0941771	0.43484	0.545748
STM14_RS20945	rfaH	transcription/translation regulatory transformer protein RfaH	WP_001192410.1	0.0940383	0.512338	0.619313
STM14_RS07115		exo-alpha-sialidase	WP_000761746.1	0.0937807	0.666886	0.754138
STM14_RS05455		Lrp/AsnC family transcriptional regulator	WP_000762342.1	0.0934958	0.659743	0.748359
STM14_RS04975		Cof-type HAD-IIB family hydrolase	WP_000023547.1	0.0934891	0.583352	0.683393
STM14_RS20430	atpE	F0F1 ATP synthase subunit C	WP_000429386.1	0.0928706	0.363875	0.474429
STM14_RS04995		inner membrane protein YbjM	WP_000680850.1	0.0926165	0.786085	0.851785
STM14_RS06330	mdtH	multidrug efflux MFS transporter MdtH	WP_000092178.1	0.0921061	0.755016	0.826142
STM14_RS19660	waaO	lipopolysaccharide 3-alpha-galactosyltransferase	WP_000088479.1	0.0920915	0.519553	0.624753
STM14_RS02975	maa	maltose O-acetyltransferase	WP_001278792.1	0.091494	0.49107	0.599509
STM14_RS06700	icd	NADP-dependent isocitrate dehydrogenase	WP_000444507.1	0.0914863	0.2743	0.380547
STM14_RS22970	yjfN	DUF1471 family protease activator YjfN	WP_001518964.1	0.0914581	0.406327	0.517322
STM14_RS17020	ygiD	4%2C5-DOPA dioxygenase extradiol	WP_001520560.1	0.0910063	0.616339	0.713635
STM14_RS22520	proP	glycine betaine/L-proline transporter ProP	WP_000919710.1	0.0905096	0.417519	0.528102
STM14_RS11010		phage portal protein	WP_000466254.1	0.0905089	0.670302	0.756375
STM14_RS09665	rssA	patatin-like phospholipase RssA	WP_001230572.1	0.0902936	0.433359	0.544398
STM14_RS08120	nth	endonuclease III	WP_001030318.1	0.0895139	0.734358	0.810281
STM14_RS17625		calcium/sodium antiporter	WP_000922736.1	0.0894877	0.77929	0.845666
STM14_RS05265	serS	serine--tRNA ligase	WP_000886697.1	0.0885736	0.348607	0.458984
STM14_RS06325	grxB	glutaredoxin 2	WP_000780893.1	0.0884958	0.403221	0.514435
STM14_RS21390		CDP-diacylglycerol diphosphatase	WP_000750761.1	0.0880888	0.520711	0.625533
STM14_RS07440		6-phospho-beta-glucosidase	WP_000078785.1	0.0876933	0.669046	0.755421
STM14_RS01315	ampD	1%2C6-anhydro-N-acetylmuramyl-L-alanine amidase AmpD	WP_000936329.1	0.087656	0.592	0.691324
STM14_RS11605	ugd	UDP-glucose 6-dehydrogenase	WP_000704831.1	0.0876456	0.502547	0.609835
STM14_RS04555		putative acyl-CoA thioester hydrolase	WP_001094775.1	0.0868986	0.61998	0.71695
STM14_RS21190	dtd	D-aminoacyl-tRNA deacylase	WP_000560974.1	0.0868367	0.782524	0.848676
STM14_RS12490	napC	cytochrome c-type protein NapC	WP_000431778.1	0.0868012	0.627796	0.724168
STM14_RS09135	uspF	universal stress protein UspF	WP_001082296.1	0.086589	0.331477	0.443012
STM14_RS07175	aadA	cryptic aminoglycoside nucleotidyltransferase ANT(3'')/ANT(9)	WP_000175803.1	0.0865119	0.804344	0.866978
STM14_RS21250	fdhD	formate dehydrogenase accessory sulfurtransferase FdhD	WP_001059744.1	0.0863881	0.705916	0.787508
STM14_RS15830	rlmD	23S rRNA (uracil(1939)-C(5))-methyltransferase RlmD	WP_000046849.1	0.0860914	0.444899	0.555294
STM14_RS05155	macA	macrolide transporter subunit MacA	WP_001201751.1	0.0859609	0.443722	0.554125
STM14_RS04630	yvcK	uridine diphosphate-N-acetylglucosamine-binding protein YvcK	WP_001246033.1	0.0858915	0.55871	0.662109
STM14_RS12350	yejM	LPS biosynthesis-modulating metalloenzyme YejM	WP_000256150.1	0.0851627	0.543789	0.64686
STM14_RS13765		DUF1493 family protein	WP_001738968.1	0.0851051	0.790788	0.856125
STM14_RS01625	dgt	dGTPase	WP_000146443.1	0.0849139	0.456651	0.566506
STM14_RS04480		ABC transporter ATP-binding protein	WP_001214710.1	0.0843993	0.869485	0.914612
STM14_RS11075		KilA-N domain-containing protein	WP_001061457.1	0.0843261	0.799059	0.862544
STM14_RS00200	spvA	virulence protein SpvA	WP_001526990.1	0.0841043	0.633446	0.72791
STM14_RS00015		phospholipase D family protein		0.0833557	0.780181	0.846384
STM14_RS05415	mukE	chromosome partition protein MukE	WP_000060025.1	0.0832395	0.645641	0.738024
STM14_RS16675		arylsulfatase	WP_000712459.1	0.0825139	0.596731	0.695525
STM14_RS19680		glycosyltransferase family 4 protein	WP_001261577.1	0.0824614	0.591476	0.690931
STM14_RS13025	purF	amidophosphoribosyltransferase	WP_000334204.1	0.0824163	0.54391	0.64686
STM14_RS03110	cueR	Cu(I)-responsive transcriptional regulator	WP_001026760.1	0.0815751	0.487334	0.596134
STM14_RS21380	pfkA	6-phosphofructokinase	WP_000591793.1	0.0812938	0.395845	0.506561
STM14_RS14655	nadK	NAD(+) kinase	WP_001059155.1	0.0802491	0.555356	0.658346
STM14_RS12300	yejF	microcin C ABC transporter ATP-binding protein YejF	WP_000203622.1	0.0797967	0.798487	0.862178
STM14_RS17545	greA	transcription elongation factor GreA	WP_001148008.1	0.0790703	0.470823	0.579596
STM14_RS20715		amino acid permease	WP_000818378.1	0.0790404	0.543862	0.64686
STM14_RS18955		DcrB family lipoprotein	WP_001245277.1	0.0789502	0.485682	0.594311
STM14_RS19260	lpfC	outer membrane usher protein LpfC	WP_000220312.1	0.0786496	0.927857	0.959655
STM14_RS13965	asrA	anaerobic sulfite reductase subunit AsrA	WP_000985204.1	0.0785175	0.671409	0.757392
STM14_RS01695	cdsA	phosphatidate cytidylyltransferase	WP_000922422.1	0.078468	0.580983	0.681484
STM14_RS09840	hyaE	hydrogenase-1 operon protein HyaE	WP_001262581.1	0.0779714	0.86183	0.909501
STM14_RS22790	frdB	fumarate reductase iron-sulfur protein	WP_000829509.1	0.0777404	0.41654	0.527045
STM14_RS19495	mtlA	PTS mannitol transporter subunit IICBA	WP_000093287.1	0.07709	0.472759	0.58159
STM14_RS15045		PLP-dependent aminotransferase family protein	WP_001138459.1	0.0767636	0.56227	0.665043
STM14_RS01045	lptD	LPS assembly protein LptD	WP_000746126.1	0.0762877	0.413737	0.524219
STM14_RS18690	glpD	glycerol-3-phosphate dehydrogenase	WP_000448179.1	0.0759976	0.673086	0.759026
STM14_RS01215	ftsW	cell division protein FtsW	WP_001239803.1	0.0753472	0.593088	0.692156
STM14_RS12495	napB	nitrate reductase cytochrome c-type subunit	WP_000835182.1	0.0750856	0.706143	0.787508
STM14_RS07800	mlrB	transcriptional regulator MlrB	WP_001060729.1	0.0746323	0.485336	0.594084
STM14_RS11970		YehE family protein	WP_000760404.1	0.0745727	0.873206	0.916518
STM14_RS10145	rsmF	16S rRNA (cytosine(1407)-C(5))-methyltransferase RsmF	WP_001542138.1	0.0743281	0.870689	0.914757
STM14_RS11280	ldtA	L%2CD-transpeptidase	WP_001252820.1	0.0742491	0.529253	0.633315
STM14_RS09965	minD	septum site-determining protein MinD	WP_000101047.1	0.0737273	0.449768	0.559298
STM14_RS24020	robA	MDR efflux pump AcrAB transcriptional activator RobA	WP_000371685.1	0.073382	0.481931	0.590702
STM14_RS14510	pat	protein lysine acetyltransferase	WP_000082639.1	0.0733177	0.459276	0.568804
STM14_RS15940	rlmM	23S rRNA (cytidine(2498)-2'-O)-methyltransferase RlmM	WP_001045494.1	0.073205	0.573832	0.675464
STM14_RS02190	pepD	cytosol nonspecific dipeptidase	WP_001292977.1	0.0727095	0.485126	0.594026
STM14_RS06270	mdtG	multidrug efflux MFS transporter MdtG	WP_000075048.1	0.0726903	0.724667	0.802714
STM14_RS03760		deaminated glutathione amidase	WP_000495780.1	0.0724645	0.739313	0.814173
STM14_RS14445	rseB	sigma-E factor regulatory protein RseB	WP_000812017.1	0.0719576	0.58663	0.686577
STM14_RS08235		GlpM family protein	WP_000524877.1	0.0715125	0.867531	0.913201
STM14_RS12125	sanA	outer membrane permeability protein SanA	WP_000920081.1	0.0713346	0.702902	0.785697
STM14_RS12040	bglX	beta-glucosidase BglX	WP_000871560.1	0.0713291	0.629731	0.725458
STM14_RS16605	trmB	tRNA (guanosine(46)-N7)-methyltransferase TrmB	WP_000786895.1	0.0705078	0.578312	0.678784
STM14_RS19055	fraD	fructose-aspartate kinase	WP_000028429.1	0.0704159	0.669594	0.755808
STM14_RS18220	rpsQ	30S ribosomal protein S17	WP_000130101.1	0.0698931	0.571806	0.674156
STM14_RS11635		glycosyltransferase family 1 protein	WP_001521643.1	0.069775	0.706233	0.787508
STM14_RS11980	metG	methionine--tRNA ligase	WP_000195332.1	0.0693482	0.614337	0.711989
STM14_RS08190	manA	mannose-6-phosphate isomerase	WP_001170627.1	0.0692831	0.651055	0.741703
STM14_RS06090		general stress protein	WP_001273663.1	0.0690097	0.463864	0.573137
STM14_RS19750		LysR family transcriptional regulator	WP_001050870.1	0.0688765	0.828144	0.88486
STM14_RS13760		YfgG family protein	WP_000075924.1	0.0688003	0.618703	0.715923
STM14_RS03030	apt	adenine phosphoribosyltransferase	WP_000127350.1	0.0685561	0.66379	0.751791
STM14_RS00125	ccdA	type II toxin-antitoxin system antitoxin CcdA	WP_000813641.1	0.0683973	0.623999	0.720692
STM14_RS11670		CDP-6-deoxy-delta-3%2C4-glucoseen reductase	WP_000018226.1	0.0681457	0.509904	0.617182
STM14_RS02550		YaiI/YqxD family protein	WP_000158137.1	0.0679923	0.851574	0.904122
STM14_RS18705		glycerol dehydrogenase	WP_000258838.1	0.0678506	0.828014	0.88486
STM14_RS21420		cupin domain-containing protein	WP_001173080.1	0.0676961	0.642168	0.73499
STM14_RS23415		YhcH/YjgK/YiaL family protein	WP_000583461.1	0.067546	0.825197	0.882735
STM14_RS08715	fdxH	formate dehydrogenase subunit beta	WP_000061599.1	0.0674761	0.883768	0.924967
STM14_RS02645	tgt	tRNA guanosine(34) transglycosylase Tgt	WP_000667305.1	0.0669738	0.592493	0.691681
STM14_RS22885	hfq	RNA chaperone Hfq	WP_001051875.1	0.0664296	0.445425	0.555702
STM14_RS11165		3'-5' exonuclease	WP_001061334.1	0.0657746	0.854946	0.905933
STM14_RS16815	hybA	hydrogenase 2 operon protein HybA	WP_001081721.1	0.0655686	0.532967	0.636931
STM14_RS13375	cysZ	sulfate transporter CysZ	WP_000255006.1	0.0650371	0.805354	0.867558
STM14_RS05605	gtgA	type III secretion system effector protease GtgA	WP_001141973.1	0.0648519	0.768843	0.837291
STM14_RS02860	clpP	ATP-dependent Clp endopeptidase proteolytic subunit ClpP	WP_000122257.1	0.0644178	0.50664	0.614038
STM14_RS01435	hpt	hypoxanthine phosphoribosyltransferase	WP_000683342.1	0.0636015	0.651742	0.742256
STM14_RS06730	recT	recombination protein RecT	WP_001126029.1	0.0635345	0.940358	0.969316
STM14_RS09205		helix-turn-helix domain-containing protein	WP_000163371.1	0.061966	0.815212	0.873891
STM14_RS21595	metF	methylenetetrahydrofolate reductase	WP_000007508.1	0.0618482	0.743179	0.816831
STM14_RS09175	smrA	DNA endonuclease SmrA	WP_001046799.1	0.0614967	0.699618	0.782976
STM14_RS08020	grxD	monothiol glutaredoxin 4	WP_000108176.1	0.0608636	0.527362	0.631668
STM14_RS02730	dxs	1-deoxy-D-xylulose-5-phosphate synthase	WP_000006777.1	0.0607996	0.631878	0.7266
STM14_RS08600		RidA family protein	WP_000194089.1	0.0607396	0.792048	0.856602
STM14_RS17695	arcB	aerobic respiration two-component sensor histidine kinase ArcB	WP_000809815.1	0.0607028	0.545496	0.648118
STM14_RS18060		gamma carbonic anhydrase family protein	WP_001285640.1	0.0602552	0.680006	0.765134
STM14_RS10455	argS	arginine--tRNA ligase	WP_001025361.1	0.0598508	0.608733	0.707275
STM14_RS05450	asnS	asparagine--tRNA ligase	WP_000117870.1	0.0591658	0.559568	0.662486
STM14_RS21145		alpha-glucosidase	WP_001087041.1	0.0590586	0.872049	0.915564
STM14_RS14680	smpB	SsrA-binding protein SmpB	WP_001518569.1	0.0586859	0.630574	0.726008
STM14_RS19730	slmA	nucleoid occlusion factor SlmA	WP_000818607.1	0.0581182	0.686888	0.771309
STM14_RS05125	poxB	ubiquinone-dependent pyruvate dehydrogenase	WP_000815313.1	0.0580863	0.668161	0.754885
STM14_RS09735		DsrE/DsrF/TusD sulfur relay family protein	WP_001179794.1	0.0580714	0.691155	0.775391
STM14_RS06490	fabF	beta-ketoacyl-ACP synthase II	WP_000044664.1	0.0578671	0.581786	0.681992
STM14_RS22910	purA	adenylosuccinate synthase	WP_000527972.1	0.0577256	0.524587	0.629573
STM14_RS17610	mlaD	outer membrane lipid asymmetry maintenance protein MlaD	WP_001193591.1	0.0573397	0.649426	0.740305
STM14_RS02685		nucleoside-specific channel-forming protein Tsx	WP_000752021.1	0.0566326	0.558951	0.66218
STM14_RS19865		transcriptional regulator	WP_001278062.1	0.0563834	0.794623	0.858258
STM14_RS21060	yihA	ribosome biogenesis GTP-binding protein YihA/YsxC	WP_000183327.1	0.056247	0.705072	0.786928
STM14_RS09445		LapA family protein	WP_000876301.1	0.0556343	0.665246	0.752515
STM14_RS20340	yieH	6-phosphogluconate phosphatase	WP_000078081.1	0.055463	0.690389	0.774767
STM14_RS13050		DedA family protein	WP_000364318.1	0.0552674	0.791052	0.85616
STM14_RS15130		YqaA family protein	WP_001279499.1	0.0549368	0.674622	0.760085
STM14_RS13840	ispG	flavodoxin-dependent (E)-4-hydroxy-3-methylbut-2-enyl-diphosphate synthase	WP_000551804.1	0.0546705	0.661102	0.749143
STM14_RS02950		MGMT family protein	WP_000961285.1	0.0540667	0.8284	0.884876
STM14_RS08355		DUF1161 domain-containing protein	WP_000975516.1	0.0538045	0.645048	0.737599
STM14_RS18250	rplB	50S ribosomal protein L2	WP_000301869.1	0.0532765	0.574712	0.676283
STM14_RS19690	waaA	lipid IV(A) 3-deoxy-D-manno-octulosonic acid transferase	WP_000891582.1	0.0529511	0.758544	0.82938
STM14_RS08410	ydfG	bifunctional NADP-dependent 3-hydroxy acid dehydrogenase/3-hydroxypropionate dehydrogenase YdfG	WP_000636564.1	0.0526033	0.734713	0.81043
STM14_RS06545	thiK	thiamine kinase	WP_001257342.1	0.0515367	0.727006	0.803613
STM14_RS04965	ybjG	undecaprenyl-diphosphate phosphatase	WP_001738110.1	0.0514292	0.880489	0.922847
STM14_RS13020		sigma-54-dependent Fis family transcriptional regulator	WP_000168925.1	0.0508017	0.726046	0.803276
STM14_RS09305	tyrR	transcriptional regulator TyrR	WP_001235493.1	0.0507031	0.629347	0.725276
STM14_RS06620	potC	spermidine/putrescine ABC transporter permease PotC	WP_000580299.1	0.0506947	0.910193	0.945102
STM14_RS06000	hpaE	5-carboxymethyl-2-hydroxymuconate semialdehyde dehydrogenase	WP_000723524.1	0.0500256	0.782877	0.848809
STM14_RS08340	dmsB	dimethylsulfoxide reductase subunit B	WP_000213064.1	0.0499358	0.885064	0.925534
STM14_RS03910		hypothetical protein	WP_000498891.1	0.0498554	0.764232	0.833439
STM14_RS00625	dnaK	molecular chaperone DnaK	WP_000516125.1	0.0490196	0.588982	0.688454
STM14_RS00285	umuD	translesion error-prone DNA polymerase V autoproteolytic subunit	WP_000925627.1	0.0488557	0.942567	0.970785
STM14_RS17245		DUF805 domain-containing protein	WP_000384139.1	0.0476782	0.703516	0.786006
STM14_RS21195	fabY	fatty acid biosynthesis protein FabY	WP_001518251.1	0.0471966	0.806159	0.867896
STM14_RS05145		ATP-dependent endonuclease	WP_000599761.1	0.0470839	0.774423	0.841796
STM14_RS18210	rplX	50S ribosomal protein L24	WP_000729185.1	0.0459778	0.619902	0.71695
STM14_RS18305	rpsL	30S ribosomal protein S12	WP_000246815.1	0.0455961	0.633927	0.72791
STM14_RS06520	ptsG	PTS glucose transporter subunit IIBC	WP_000475705.1	0.0452636	0.647661	0.739438
STM14_RS26455	yrbN	protein YrbN	WP_010723222.1	0.0448831	0.875183	0.918331
STM14_RS13230	lpxP	kdo(2)-lipid IV(A) palmitoleoyltransferase	WP_000484423.1	0.0445367	0.864963	0.912286
STM14_RS22725		co-chaperone GroES	WP_000027827.1	0.0445006	0.676772	0.761808
STM14_RS12890	yfbV	terminus macrodomain insulation protein YfbV	WP_000106617.1	0.044362	0.766966	0.835741
STM14_RS02625	malZ	maltodextrin glucosidase	WP_000930727.1	0.0442341	0.847193	0.900594
STM14_RS15750	casB	type I-E CRISPR-associated protein Cse2/CasB	WP_000117946.1	0.0441531	0.857489	0.907262
STM14_RS06280		rhodanese-related sulfurtransferase	WP_001144632.1	0.0437992	0.810324	0.870365
STM14_RS24705		isocitrate/isopropylmalate family dehydrogenase		0.0437764	1	1
STM14_RS10360	mepM	murein DD-endopeptidase MepM	WP_001184028.1	0.043543	0.714857	0.793519
STM14_RS05970	hprR	response regulator transcription factor HprR	WP_000698205.1	0.0432298	0.848025	0.901134
STM14_RS21410		GntR family transcriptional regulator	WP_001519915.1	0.0430381	0.83616	0.891872
STM14_RS17725	codB	cytosine permease	WP_000076266.1	0.042879	0.92993	0.961258
STM14_RS19725	dut	dUTP diphosphatase	WP_000976078.1	0.0425388	0.913852	0.947547
STM14_RS03745	pagP	lipid IV(A) palmitoyltransferase PagP	WP_000289054.1	0.0423368	0.784262	0.85006
STM14_RS13715		DnaA inactivator Hda	WP_061835882.1	0.042118	0.80823	0.869385
STM14_RS13040	folC	bifunctional tetrahydrofolate synthase/dihydrofolate synthase	WP_000792275.1	0.0412967	0.763811	0.833439
STM14_RS03295	cysS	cysteine--tRNA ligase	WP_000912376.1	0.0407326	0.724518	0.802714
STM14_RS17105	folB	bifunctional dihydroneopterin aldolase/7%2C8-dihydroneopterin epimerase	WP_000355776.1	0.0404276	0.899592	0.936736
STM14_RS22830	orn	oligoribonuclease	WP_001271546.1	0.0402366	0.747756	0.820695
STM14_RS21070	yihI	Der GTPase-activating protein YihI	WP_000743292.1	0.0392116	0.708233	0.788782
STM14_RS02760	phnT	2-aminoethylphosphonate ABC transport system ATP-binding subunit PhnT	WP_000928801.1	0.0386851	0.896333	0.933871
STM14_RS12450		cytochrome c-type biogenesis protein CcmH	WP_001238333.1	0.0383591	0.92887	0.960433
STM14_RS26875	ysgD	YsgD/CorL family protein	WP_212723238.1	0.0383192	1	1
STM14_RS23640	hypT	hypochlorite stress DNA-binding transcriptional regulator HypT	WP_000383509.1	0.0382689	0.802049	0.865011
STM14_RS01750		chitinase	WP_000524168.1	0.0382593	0.865322	0.912404
STM14_RS21405		ADP-ribosylglycohydrolase family protein	WP_000557889.1	0.0377519	0.809947	0.870215
STM14_RS12340	yejK	nucleoid-associated protein YejK	WP_000050806.1	0.0376498	0.747619	0.820695
STM14_RS14455	rpoE	RNA polymerase sigma factor RpoE	WP_000003307.1	0.0374668	0.706575	0.78765
STM14_RS18170	rplO	50S ribosomal protein L15	WP_001238917.1	0.0363099	0.68133	0.766236
STM14_RS03960	miaB	tRNA (N6-isopentenyl adenosine(37)-C2)-methylthiotransferase MiaB	WP_001519200.1	0.036159	0.772479	0.840475
STM14_RS14460	nadB	L-aspartate oxidase	WP_000989177.1	0.0360064	1	1
STM14_RS16410	epd	erythrose-4-phosphate dehydrogenase	WP_000218338.1	0.0353243	0.759101	0.82938
STM14_RS14610	rplS	50S ribosomal protein L19	WP_000065257.1	0.0350477	0.717507	0.796221
STM14_RS19980		PTS sugar transporter subunit IIB	WP_000041396.1	0.0349229	0.945274	0.971393
STM14_RS10960		phage tail assembly protein		0.0344734	0.905877	0.941949
STM14_RS12705	arnA	bifunctional UDP-4-amino-4-deoxy-L-arabinose formyltransferase/UDP-glucuronic acid oxidase ArnA	WP_000648776.1	0.0340114	0.776513	0.843398
STM14_RS08430		YdeI family stress tolerance OB fold protein	WP_000776348.1	0.0339146	0.739433	0.814173
STM14_RS20905	rmuC	DNA recombination protein RmuC	WP_000355562.1	0.0331469	0.828074	0.88486
STM14_RS15110	emrB	multidrug efflux MFS transporter permease subunit EmrB	WP_001187300.1	0.0331128	0.953286	0.977444
STM14_RS18295	fusA	elongation factor G	WP_000124693.1	0.0328613	0.704572	0.786847
STM14_RS04355	tolR	colicin uptake protein TolR	WP_000124676.1	0.0327803	0.91149	0.945915
STM14_RS13150	sixA	phosphohistidine phosphatase SixA	WP_001195800.1	0.0324059	0.806375	0.867896
STM14_RS08095	pdxH	pyridoxamine 5'-phosphate oxidase	WP_001282334.1	0.0322776	0.853096	0.905216
STM14_RS18660	rtcB	RNA-splicing ligase RtcB	WP_001105521.1	0.0315751	0.81894	0.877572
STM14_RS13995		3-phenylpropionate MFS transporter	WP_001173729.1	0.0313762	1	1
STM14_RS02695	nrdR	transcriptional regulator NrdR	WP_000543533.1	0.0303331	0.856276	0.907022
STM14_RS12135		NAD(P)-dependent oxidoreductase	WP_001136409.1	0.0297203	0.769828	0.837867
STM14_RS24070		winged helix-turn-helix transcriptional regulator	WP_000811636.1	0.0289171	0.939297	0.968494
STM14_RS11830	yegD	molecular chaperone	WP_000469629.1	0.0287827	0.927592	0.95965
STM14_RS05280		dimethyl sulfoxide reductase anchor subunit	WP_000534681.1	0.0287181	0.85122	0.904007
STM14_RS04820	ldtB	L%2CD-transpeptidase	WP_001056404.1	0.0281146	0.882613	0.924284
STM14_RS23270	cybC	cytochrome b562	WP_001232231.1	0.0279365	0.832739	0.888738
STM14_RS20115	ibpA	heat shock chaperone IbpA	WP_001532742.1	0.0276267	0.829544	0.885841
STM14_RS20920	ubiB	ubiquinone biosynthesis regulatory protein kinase UbiB	WP_000187559.1	0.0269061	0.811584	0.871211
STM14_RS14375		CII family transcriptional regulator	WP_010835408.1	0.0267263	1	1
STM14_RS23125	tamA	autotransporter assembly complex protein TamA	WP_001120231.1	0.0262132	0.850285	0.903274
STM14_RS02745	thiI	tRNA 4-thiouridine(8) synthase ThiI	WP_000668708.1	0.0257198	0.851879	0.904185
STM14_RS14060	mltF	membrane-bound lytic murein transglycosylase MltF	WP_000734258.1	0.0257007	0.956517	0.979937
STM14_RS10335	edd	phosphogluconate dehydratase	WP_001069113.1	0.0248715	0.870393	0.914757
STM14_RS13010		APC family permease	WP_000072512.1	0.0247634	0.947262	0.97235
STM14_RS03005	mscK	mechanosensitive channel MscK	WP_000178249.1	0.0241935	0.871508	0.915257
STM14_RS09450	pgpB	phosphatidylglycerophosphatase B	WP_000948651.1	0.0240115	0.8699	0.914612
STM14_RS22160		Mor transcription activator family protein	WP_000615248.1	0.0238921	0.847273	0.900594
STM14_RS01705	bamA	outer membrane protein assembly factor BamA	WP_001240935.1	0.0231373	0.791536	0.856431
STM14_RS02615	brnQ	branched-chain amino acid transporter carrier protein BrnQ	WP_000149625.1	0.0230025	0.906718	0.942556
STM14_RS19755		HARLDQ motif MBL-fold protein	WP_001082981.1	0.0229249	1	1
STM14_RS02495	sbmA	peptide antibiotic transporter SbmA	WP_000477024.1	0.0228933	0.898015	0.935358
STM14_RS23345	treC	alpha%2Calpha-phosphotrehalase	WP_000155057.1	0.022139	1	1
STM14_RS13950	trmJ	tRNA (cytosine(32)/uridine(32)-2'-O)-methyltransferase TrmJ	WP_000940032.1	0.0216466	0.88483	0.925534
STM14_RS16170		nickel/cobalt efflux protein RcnA	WP_000503671.1	0.0215165	0.944455	0.971092
STM14_RS05325		30S ribosomal protein S12 methylthiotransferase accessory protein YcaO	WP_000194823.1	0.0203017	0.908987	0.944116
STM14_RS11525	phsB	thiosulfate reductase electron transport protein PhsB	WP_001016236.1	0.0192836	0.890037	0.928625
STM14_RS05160	macB	macrolide ABC transporter ATP-binding protein/permease MacB	WP_000125877.1	0.01793	0.884977	0.925534
STM14_RS16650		VOC family protein	WP_000582675.1	0.0174675	0.932157	0.96275
STM14_RS09805	pth	aminoacyl-tRNA hydrolase	WP_000985595.1	0.0172642	0.953897	0.977526
STM14_RS20385	glmS	glutamine--fructose-6-phosphate transaminase (isomerizing)	WP_000334066.1	0.0169463	0.859661	0.908889
STM14_RS19405	yiaJ	IclR family transcriptional regulator YiaJ	WP_000081340.1	0.0164455	0.978581	0.994243
STM14_RS02050		hypothetical protein	WP_000932531.1	0.0163666	1	1
STM14_RS07290		MipA/OmpV family protein	WP_000163762.1	0.0159783	0.867181	0.913201
STM14_RS16000	argA	amino-acid N-acetyltransferase	WP_000588964.1	0.0158365	0.970597	0.989407
STM14_RS09185	fnr	fumarate/nitrate reduction transcriptional regulator Fnr	WP_000611914.1	0.0157621	0.870783	0.914757
STM14_RS01665	rpsB	30S ribosomal protein S2	WP_000246886.1	0.0151572	0.857837	0.907371
STM14_RS18095	def	peptide deformylase	WP_000114987.1	0.0151202	0.914092	0.947547
STM14_RS17495	argG	argininosuccinate synthase	WP_000207654.1	0.0146022	0.974461	0.990877
STM14_RS17990	fis	DNA-binding transcriptional regulator Fis	WP_000462905.1	0.0145158	0.940892	0.969596
STM14_RS08500		nuclear transport factor 2 family protein	WP_000513122.1	0.0143806	1	1
STM14_RS19995		DUF1198 domain-containing protein	WP_001519640.1	0.0143543	1	1
STM14_RS17330		DeoR/GlpR family DNA-binding transcription regulator	WP_001118363.1	0.0142528	0.946396	0.972155
STM14_RS08115	dtpA	dipeptide/tripeptide permease DtpA	WP_000100911.1	0.0141019	0.918734	0.951555
STM14_RS16440	tkt	transketolase	WP_000098655.1	0.0135788	0.888715	0.928298
STM14_RS16885		AraC family transcriptional regulator	WP_001541751.1	0.0128235	0.949286	0.974156
STM14_RS01335	aroP	aromatic amino acid transporter AroP	WP_000969487.1	0.0127971	0.930251	0.961321
STM14_RS21975	aceB	malate synthase A	WP_001069372.1	0.0127616	0.935987	0.965622
STM14_RS05355	rpsA	30S ribosomal protein S1	WP_000140324.1	0.0117241	0.889411	0.928364
STM14_RS01445		ABC transporter ATP-binding protein	WP_000150619.1	0.0116354	0.96776	0.987061
STM14_RS21180	yihX	glucose-1-phosphatase	WP_000965695.1	0.0116175	0.963918	0.985053
STM14_RS15105	emrA	multidrug efflux MFS transporter periplasmic adaptor subunit EmrA	WP_001275603.1	0.0112121	0.944959	0.97134
STM14_RS16715	iraD	anti-adapter protein IraD	WP_000988938.1	0.0109274	1	1
STM14_RS13900	sseB	enhanced serine sensitivity protein SseB	WP_001533245.1	0.0106932	0.974031	0.990713
STM14_RS15695	ftsB	cell division protein FtsB	WP_000517480.1	0.0106476	0.953891	0.977526
STM14_RS20250	gyrB	DNA topoisomerase (ATP-hydrolyzing) subunit B	WP_000072047.1	0.010537	0.910672	0.945333
STM14_RS21545	rpmE	50S ribosomal protein L31	WP_000715284.1	0.0103188	0.91613	0.949392
STM14_RS06190		DUF1097 domain-containing protein	WP_001546652.1	0.00985055	0.963429	0.984827
STM14_RS09415		hypothetical protein	WP_001279854.1	0.0098472	1	1
STM14_RS16265	dsbC	bifunctional protein-disulfide isomerase/oxidoreductase DsbC	WP_000745625.1	0.00968543	0.94374	0.971042
STM14_RS17355		DeoR/GlpR family DNA-binding transcription regulator	WP_001083896.1	0.0095641	0.946808	0.972155
STM14_RS17670	rapZ	RNase adapter RapZ	WP_000243749.1	0.00929995	0.960123	0.982504
STM14_RS04050	chiQ	ChiQ/YbfN family lipoprotein	WP_000722261.1	0.00920449	0.966901	0.987006
STM14_RS24025	creA	protein CreA	WP_000875811.1	0.00849202	0.943674	0.971042
STM14_RS14745		DUF4435 domain-containing protein	WP_010989064.1	0.00840463	0.979694	0.994825
STM14_RS10280	copD	copper homeostasis membrane protein CopD	WP_000979702.1	0.00835338	1	1
STM14_RS11185	mtfA	DgsA anti-repressor MtfA	WP_000598920.1	0.00821849	0.960357	0.982504
STM14_RS02720	pgpA	phosphatidylglycerophosphatase A	WP_000154063.1	0.00798773	1	1
STM14_RS08720	fdnG	formate dehydrogenase-N subunit alpha	WP_010989019.1	0.00761725	0.972163	0.990181
STM14_RS23760		sigma-54-dependent transcriptional regulator	WP_001224211.1	0.00735412	0.963055	0.984718
STM14_RS15995	amiC	N-acetylmuramoyl-L-alanine amidase AmiC	WP_000011919.1	0.00636532	1	1
STM14_RS15900	xni	flap endonuclease Xni	WP_001519360.1	0.0062799	1	1
STM14_RS20270	rpmH	50S ribosomal protein L34	WP_000831330.1	0.00525238	0.965197	0.985813
STM14_RS17645	lptA	lipopolysaccharide ABC transporter substrate-binding protein LptA	WP_000669770.1	0.00488556	0.97544	0.991599
STM14_RS20445	rsmG	16S rRNA (guanine(527)-N(7))-methyltransferase RsmG	WP_001519938.1	0.00487262	1	1
STM14_RS05825	fabA	bifunctional 3-hydroxydecanoyl-ACP dehydratase/trans-2-decenoyl-ACP isomerase	WP_000227928.1	0.00341608	0.983655	0.998296
STM14_RS14580	pheA	bifunctional chorismate mutase/prephenate dehydratase	WP_000200080.1	0.00294554	1	1
STM14_RS21040	dsbA	thiol:disulfide interchange protein DsbA	WP_000725364.1	0.00268042	0.984198	0.998571
STM14_RS10570		non-heme ferritin-like protein	WP_000741707.1	0.00266136	0.978882	0.994274
STM14_RS08920	tehA	dicarboxylate transporter/tellurite-resistance protein TehA	WP_001244002.1	0.00259876	1	1
STM14_RS17380	dolP	division/outer membrane stress-associated lipid-binding lipoprotein	WP_000643280.1	0.00169892	1	1
STM14_RS05260	rarA	replication-associated recombination protein RarA	WP_000067785.1	0.00122349	1	1
STM14_RS10405		YebC/PmpR family DNA-binding transcriptional regulator	WP_000907242.1	0.000215639	1	1
STM14_RS19810		AsmA family protein	WP_000766669.1	0.000122958	1	1
STM14_RS05350	cmk	(d)CMP kinase	WP_000125006.1	-0.000160466	1	1
STM14_RS03130	fetB	iron export ABC transporter permease subunit FetB	WP_001002130.1	-0.000773037	1	1
STM14_RS06840		hypothetical protein	WP_000658040.1	-0.00104071	1	1
STM14_RS21085	glnL	nitrogen regulation protein NR(II)	WP_000146194.1	-0.00112677	1	1
STM14_RS16860	exbD	TonB system transport protein ExbD	WP_001251476.1	-0.00229071	1	1
STM14_RS23315		BglG family transcription antiterminator	WP_001212137.1	-0.0029383	1	1
STM14_RS05360	ihfB	integration host factor subunit beta	WP_000167332.1	-0.00308216	0.973278	0.990588
STM14_RS06335	rimJ	ribosomal protein S5-alanine N-acetyltransferase	WP_000468204.1	-0.00325922	0.980553	0.995422
STM14_RS13135	aroC	chorismate synthase	WP_000918456.1	-0.00327975	1	1
STM14_RS18215	rplN	50S ribosomal protein L14	WP_000613954.1	-0.00380269	0.96997	0.989041
STM14_RS26945		hypothetical protein	WP_001751809.1	-0.00460732	1	1
STM14_RS18165	secY	preprotein translocase subunit SecY	WP_001118864.1	-0.00470971	0.95792	0.980557
STM14_RS22035	panS	ketopantoate/pantoate/pantothenate transporter PanS		-0.0049727	1	1
STM14_RS19930	dagR	transcriptional regulator DagR	WP_001252662.1	-0.00538188	1	1
STM14_RS22220		maltoporin	WP_000973645.1	-0.00551175	0.985012	0.999122
STM14_RS23940	deoD	purine-nucleoside phosphorylase	WP_000224870.1	-0.00554728	0.967546	0.987061
STM14_RS18265	rplC	50S ribosomal protein L3	WP_000579838.1	-0.00577262	0.957355	0.980373
STM14_RS10890		Y-family DNA polymerase	WP_000457662.1	-0.00607476	1	1
STM14_RS22190		YjbH domain-containing protein	WP_000750804.1	-0.00634799	1	1
STM14_RS23645	iadA	beta-aspartyl-peptidase	WP_001113069.1	-0.00642717	0.967219	0.987057
STM14_RS09210		B3/4 domain-containing protein	WP_000097253.1	-0.006709	1	1
STM14_RS15730	cas1e	type I-E CRISPR-associated endonuclease Cas1e	WP_000144831.1	-0.007021	1	1
STM14_RS07750		APC family permease	WP_000756089.1	-0.00716543	1	1
STM14_RS00670		fimbrial protein BcfA	WP_000743357.1	-0.00769729	1	1
STM14_RS00745		sulfatase-like hydrolase/transferase	WP_000831880.1	-0.00834027	0.971726	0.990033
STM14_RS19010	uspA	universal stress protein UspA	WP_000323565.1	-0.00848762	0.920718	0.953074
STM14_RS13710	arsC	arsenate reductase (glutaredoxin)	WP_000132648.1	-0.00884238	0.976991	0.992902
STM14_RS19665	waaB	lipopolysaccharide 1%2C6-galactosyltransferase	WP_000683977.1	-0.00902562	1	1
STM14_RS01240	ftsA	cell division protein FtsA	WP_000588463.1	-0.00913382	0.933737	0.96384
STM14_RS14590	tyrA	bifunctional chorismate mutase/prephenate dehydrogenase	WP_000225191.1	-0.00917923	1	1
STM14_RS20025	fucP	L-fucose:H+ symporter permease	WP_000998359.1	-0.00932096	0.97337	0.990588
STM14_RS02380	golS	Au(I) sensor transcriptional regulator GolS	WP_001020583.1	-0.00978772	1	1
STM14_RS15745	cas7e	type I-E CRISPR-associated protein Cas7/Cse4/CasC	WP_000206415.1	-0.0111064	0.946608	0.972155
STM14_RS11995		DUF1456 family protein	WP_000950413.1	-0.0112154	1	1
STM14_RS22450	nrfA	ammonia-forming nitrite reductase cytochrome c552 subunit	WP_000101771.1	-0.0114794	0.917769	0.950823
STM14_RS08280	asr	acid resistance repetitive basic protein Asr	WP_000756314.1	-0.0130158	1	1
STM14_RS18190	rplF	50S ribosomal protein L6	WP_000091939.1	-0.0130252	0.893335	0.931274
STM14_RS03855		UxaA family hydrolase	WP_001574029.1	-0.0134922	1	1
STM14_RS20390	glmU	bifunctional UDP-N-acetylglucosamine diphosphorylase/glucosamine-1-phosphate N-acetyltransferase GlmU	WP_000934854.1	-0.0136289	0.891901	0.930305
STM14_RS13000		amino acid permease	WP_000380357.1	-0.0136363	0.973871	0.990713
STM14_RS20245		LysR family transcriptional regulator	WP_001054589.1	-0.0139187	0.904441	0.94072
STM14_RS14955		tripartite tricarboxylate transporter substrate binding protein	WP_000744413.1	-0.0141463	0.919214	0.951784
STM14_RS10345		MurR/RpiR family transcriptional regulator	WP_001056720.1	-0.0144007	0.952786	0.977203
STM14_RS01510	gluQRS	tRNA glutamyl-Q(34) synthetase GluQRS	WP_000132295.1	-0.0149311	1	1
STM14_RS17790	zapE	cell division protein ZapE	WP_001191222.1	-0.015103	0.944142	0.971042
STM14_RS06240		phospholipase D family protein	WP_000976323.1	-0.0153149	0.933	0.96335
STM14_RS19280	tag	DNA-3-methyladenine glycosylase I	WP_001188414.1	-0.0159299	0.965195	0.985813
STM14_RS08300	bioD	dethiobiotin synthase	WP_000919233.1	-0.0163566	0.86931	0.914612
STM14_RS05040	potI	putrescine ABC transporter permease PotI	WP_001061629.1	-0.016806	1	1
STM14_RS20220		2-dehydro-3-deoxygalactonokinase	WP_000127125.1	-0.0168696	1	1
STM14_RS23105		YtfJ family protein	WP_000175305.1	-0.0175022	0.971748	0.990033
STM14_RS16805	hybC	hydrogenase 2 large subunit	WP_000083044.1	-0.0177316	0.845089	0.898792
STM14_RS14905		TonB-dependent siderophore receptor	WP_001521281.1	-0.0183011	0.957475	0.980373
STM14_RS16755	uxaC	glucuronate isomerase	WP_000190182.1	-0.0195789	0.861466	0.909501
STM14_RS18020		efflux RND transporter permease subunit	WP_001273295.1	-0.0199442	1	1
STM14_RS09800	ychH	stress-induced protein YchH	WP_000823878.1	-0.0203863	0.821709	0.880104
STM14_RS08275		serine protease	WP_000549642.1	-0.020575	0.869801	0.914612
STM14_RS22010	pepE	dipeptidase PepE	WP_000421792.1	-0.0209492	0.861951	0.909501
STM14_RS13790	shdA	fibronectin-binding autotransporter adhesin ShdA		-0.0213067	0.922676	0.954832
STM14_RS11105		Rha family phage regulatory protein	WP_226949723.1	-0.0216757	1	1
STM14_RS11380		cobyrinate a%2Cc-diamide synthase	WP_000741259.1	-0.0233047	0.886115	0.926371
STM14_RS03650	ahpF	alkyl hydroperoxide reductase subunit F	WP_000887644.1	-0.0240579	0.857453	0.907262
STM14_RS16110		LacI family DNA-binding transcriptional regulator	WP_000968354.1	-0.0252196	0.965569	0.985919
STM14_RS23420	argF	ornithine carbamoyltransferase	WP_000103041.1	-0.0252505	0.972628	0.99038
STM14_RS05290		MFS transporter	WP_000109271.1	-0.0254051	0.894401	0.932121
STM14_RS10115	htpX	protease HtpX	WP_000984498.1	-0.0254557	0.809904	0.870215
STM14_RS10355	lpxM	lauroyl-Kdo(2)-lipid IV(A) myristoyltransferase	WP_000448401.1	-0.0266216	0.879392	0.921959
STM14_RS18730	glgP	glycogen phosphorylase	WP_000993428.1	-0.0267535	0.763954	0.833439
STM14_RS20930	tatB	Sec-independent protein translocase protein TatB	WP_000459612.1	-0.0274154	0.860758	0.909391
STM14_RS18410	pabA	aminodeoxychorismate synthase component 2	WP_000601880.1	-0.0274416	0.951097	0.975742
STM14_RS08140	rsxC	electron transport complex subunit RsxC	WP_000915668.1	-0.0278474	0.942837	0.970785
STM14_RS15050		carboxymuconolactone decarboxylase family protein	WP_000209813.1	-0.0279757	0.931685	0.962532
STM14_RS15795	queE	7-carboxy-7-deazaguanine synthase QueE	WP_001199961.1	-0.0285367	0.830485	0.886589
STM14_RS06515		metal-dependent hydrolase	WP_000480277.1	-0.0287876	0.827121	0.884536
STM14_RS17700		TIGR01212 family radical SAM protein	WP_001176887.1	-0.0289673	0.942696	0.970785
STM14_RS01415	speE	polyamine aminopropyltransferase	WP_000829968.1	-0.0293608	0.878522	0.921309
STM14_RS22655		DUF1778 domain-containing protein	WP_001110452.1	-0.0299719	0.886628	0.926591
STM14_RS03600	entH	proofreading thioesterase EntH	WP_000637965.1	-0.0300688	0.935134	0.965012
STM14_RS08815	mcbR	colanic acid/biofilm transcriptional regulator McbR	WP_001119592.1	-0.0302711	0.855002	0.905933
STM14_RS06050	cbpA	curved DNA-binding protein	WP_000420603.1	-0.0303714	0.748905	0.821062
STM14_RS05115		SDR family oxidoreductase	WP_000069000.1	-0.0309075	0.961529	0.98343
STM14_RS00220		ExeA family protein	WP_001576625.1	-0.0313295	0.747394	0.820695
STM14_RS16080		TerC family protein	WP_000895635.1	-0.0317865	0.8755	0.918402
STM14_RS02520		extensin family protein	WP_000480794.1	-0.0319198	0.856543	0.907043
STM14_RS16560		YggS family pyridoxal phosphate-dependent enzyme	WP_000997812.1	-0.032492	0.866293	0.912644
STM14_RS14515	pssA	CDP-diacylglycerol--serine O-phosphatidyltransferase	WP_000949286.1	-0.0328401	0.777701	0.84444
STM14_RS10120	prc	carboxy terminal-processing peptidase	WP_001091237.1	-0.0333686	0.738704	0.813857
STM14_RS17475	infB	translation initiation factor IF-2	WP_000133064.1	-0.0338217	0.704948	0.786928
STM14_RS19775	rpoZ	DNA-directed RNA polymerase subunit omega	WP_000135058.1	-0.0338438	0.806289	0.867896
STM14_RS01250	lpxC	UDP-3-O-acyl-N-acetylglucosamine deacetylase	WP_000595487.1	-0.0344682	0.700608	0.783608
STM14_RS08900		XRE family transcriptional regulator	WP_000369555.1	-0.0346502	0.907769	0.943116
STM14_RS01180	rsmH	16S rRNA (cytosine(1402)-N(4))-methyltransferase RsmH	WP_000970444.1	-0.0346552	0.741409	0.815459
STM14_RS07320		YeaC family protein	WP_001046864.1	-0.0347106	0.712896	0.791582
STM14_RS14565	rluD	23S rRNA pseudouridine(1911/1915/1917) synthase RluD	WP_000079130.1	-0.0347708	0.759877	0.829981
STM14_RS17985	dusB	tRNA dihydrouridine synthase DusB	WP_001219664.1	-0.0353571	0.821993	0.880104
STM14_RS18270	rpsJ	30S ribosomal protein S10	WP_001181005.1	-0.0354587	0.723576	0.801988
STM14_RS15135	yqaB	fructose-1-phosphate/6-phosphogluconate phosphatase	WP_000271296.1	-0.0356073	0.814461	0.873554
STM14_RS17905	yhdP	AsmA2 domain-containing protein YhdP	WP_001253505.1	-0.0361359	0.839725	0.893565
STM14_RS20255	recF	DNA replication/repair protein RecF	WP_000060085.1	-0.0361613	0.839931	0.893565
STM14_RS22335	uvrA	excinuclease ABC subunit UvrA	WP_000357724.1	-0.0361993	0.82202	0.880104
STM14_RS21510	rraA	ribonuclease E activity regulator RraA	WP_000872918.1	-0.0365879	0.676215	0.761647
STM14_RS09315		YcjX family protein	WP_000825847.1	-0.0370237	0.838301	0.893565
STM14_RS08810		TonB-dependent receptor	WP_000692042.1	-0.0374885	0.834689	0.890561
STM14_RS20035		DeoR family transcriptional regulator	WP_000448638.1	-0.0375051	0.839778	0.893565
STM14_RS14525		MFS transporter	WP_000807809.1	-0.0379595	0.901347	0.938033
STM14_RS22175	yjbE	exopolysaccharide production protein YjbE	WP_001541297.1	-0.0387171	0.943902	0.971042
STM14_RS14075		PTS transporter subunit EIIC	WP_000361663.1	-0.0387604	0.862074	0.909501
STM14_RS09355	sapB	peptide ABC transporter permease SapB	WP_000583298.1	-0.0388771	1	1
STM14_RS14235		phage tail protein	WP_000677089.1	-0.0389124	1	1
STM14_RS05840	ompA	porin OmpA	WP_001674965.1	-0.0394865	0.649822	0.740527
STM14_RS14935		HoxN/HupN/NixA family nickel/cobalt transporter	WP_001059352.1	-0.0394923	0.889535	0.928364
STM14_RS06555	ycfP	alpha/beta hydrolase YcfP	WP_000587943.1	-0.0398035	0.699515	0.782976
STM14_RS18115	mscL	large-conductance mechanosensitive channel protein MscL	WP_000008119.1	-0.0402054	0.65293	0.743149
STM14_RS15040		DUF883 domain-containing protein	WP_001519557.1	-0.0403058	0.648319	0.739556
STM14_RS20355	pstA	phosphate ABC transporter permease PstA	WP_000212197.1	-0.0405743	0.90226	0.938718
STM14_RS07305		D-hexose-6-phosphate mutarotase	WP_000608662.1	-0.0406516	0.79033	0.855881
STM14_RS07370	xthA	exodeoxyribonuclease III	WP_000673954.1	-0.0407617	0.854117	0.905777
STM14_RS03800	mrdB	peptidoglycan glycosyltransferase MrdB	WP_000131713.1	-0.0408686	0.91273	0.946668
STM14_RS01755	ldcC	lysine decarboxylase LdcC	WP_001021054.1	-0.0409183	0.807926	0.869312
STM14_RS09370	sapF	peptide ABC transporter ATP-binding protein SapF	WP_000230462.1	-0.0413953	0.938767	0.968219
STM14_RS19480	selB	selenocysteine-specific translation elongation factor	WP_000582394.1	-0.0430723	0.725466	0.803117
STM14_RS18185	rplR	50S ribosomal protein L18	WP_000358956.1	-0.043134	0.652608	0.743012
STM14_RS06465	plsX	phosphate acyltransferase PlsX	WP_001518286.1	-0.0435766	0.77268	0.840475
STM14_RS21310	rhaR	HTH-type transcriptional activator RhaR	WP_000013290.1	-0.0440077	0.854402	0.905818
STM14_RS13685		glycine cleavage system transcriptional repressor	WP_000189061.1	-0.0445768	0.741488	0.815459
STM14_RS00655		glycosyl hydrolase family 18 protein	WP_000235798.1	-0.0448977	0.889152	0.928364
STM14_RS01690	ispU	(2E%2C6E)-farnesyl-diphosphate-specific ditrans%2Cpolycis-undecaprenyl-diphosphate synthase	WP_000947413.1	-0.0450415	0.748203	0.820741
STM14_RS19245	eptB	kdo(2)-lipid A phosphoethanolamine 7''-transferase	WP_001269259.1	-0.0451115	0.792624	0.856602
STM14_RS21670	argC	N-acetyl-gamma-glutamyl-phosphate reductase	WP_000935340.1	-0.0458236	0.911828	0.945999
STM14_RS10410	nudB	dihydroneopterin triphosphate diphosphatase	WP_000653693.1	-0.0460423	0.7644	0.833439
STM14_RS21435	lsrA	autoinducer 2 ABC transporter ATP-binding protein LsrA	WP_001167250.1	-0.0470006	0.654383	0.744343
STM14_RS21790	secE	preprotein translocase subunit SecE	WP_001275691.1	-0.0470455	0.660207	0.748654
STM14_RS02700	ribD	bifunctional diaminohydroxyphosphoribosylaminopyrimidine deaminase/5-amino-6-(5-phosphoribosylamino)uracil reductase RibD	WP_001150216.1	-0.0472772	0.728202	0.804693
STM14_RS08000	punR	DNA-binding transcriptional activator PunR	WP_000269523.1	-0.0473685	0.907452	0.943053
STM14_RS20065	emrD	multidrug efflux MFS transporter EmrD	WP_000828740.1	-0.0474328	0.779215	0.845666
STM14_RS01735	rnhB	ribonuclease HII	WP_000569412.1	-0.0484267	0.856835	0.907092
STM14_RS19780	spoT	bifunctional GTP diphosphokinase/guanosine-3'%2C5'-bis pyrophosphate 3'-pyrophosphohydrolase	WP_000280481.1	-0.0493606	0.676706	0.761808
STM14_RS08535	hybD	HyaD/HybD family hydrogenase maturation endopeptidase	WP_000852664.1	-0.0497784	0.81387	0.87341
STM14_RS19075		STY4199 family HEPN domain-containing protein	WP_000185023.1	-0.0498435	0.658682	0.747386
STM14_RS03645	ahpC	alkyl hydroperoxide reductase subunit C	WP_000052802.1	-0.0504166	0.58876	0.688414
STM14_RS02515	ddlA	D-alanine--D-alanine ligase	WP_001096588.1	-0.0505302	0.687987	0.772307
STM14_RS18990		HlyD family efflux transporter periplasmic adaptor subunit	WP_000359836.1	-0.0510476	0.758691	0.82938
STM14_RS09760	sirB2	invasion regulator SirB2	WP_000150667.1	-0.0518772	0.88683	0.926591
STM14_RS19375		XylR family transcriptional regulator	WP_000459826.1	-0.05191	0.814478	0.873554
STM14_RS10100	yobH	invasion protein YobH	WP_001236777.1	-0.0526283	0.860982	0.909391
STM14_RS14195		phage minor tail protein L	WP_001152689.1	-0.0527025	0.892228	0.930384
STM14_RS23985	radA	DNA repair protein RadA	WP_001029709.1	-0.0527353	0.747808	0.820695
STM14_RS09505		L-threonylcarbamoyladenylate synthase	WP_000077250.1	-0.0530252	0.711069	0.790748
STM14_RS18475	gph	phosphoglycolate phosphatase	WP_000359655.1	-0.053504	0.711153	0.790748
STM14_RS21680	argH	argininosuccinate lyase	WP_001230051.1	-0.054195	0.767759	0.836358
STM14_RS22610	dmsB	dimethylsulfoxide reductase subunit B	WP_000816143.1	-0.0545912	0.69196	0.775822
STM14_RS15640		MarR family winged helix-turn-helix transcriptional regulator	WP_000423344.1	-0.0560171	0.773427	0.841039
STM14_RS14250		major capsid protein	WP_000522566.1	-0.0561446	0.900714	0.937639
STM14_RS00535		type II toxin-antitoxin system VapC family toxin	WP_000911322.1	-0.056613	0.800237	0.863308
STM14_RS21985	aceK	bifunctional isocitrate dehydrogenase kinase/phosphatase	WP_001137266.1	-0.0567053	0.748297	0.820741
STM14_RS04740	dinG	ATP-dependent DNA helicase DinG	WP_001218630.1	-0.0576341	0.749976	0.821781
STM14_RS20470	viaA	ATPase RavA stimulator ViaA	WP_000956588.1	-0.0581257	0.730541	0.807036
STM14_RS06395	flgG	flagellar basal-body rod protein FlgG	WP_000625851.1	-0.058372	0.709887	0.790146
STM14_RS18560		DUF4153 domain-containing protein	WP_000446437.1	-0.0586062	0.719629	0.798335
STM14_RS21395		MFS transporter	WP_000777317.1	-0.0586535	0.881685	0.923575
STM14_RS07330	ansA	asparaginase	WP_001170134.1	-0.0594638	0.792416	0.856602
STM14_RS17805	degS	outer membrane-stress sensor serine endopeptidase DegS	WP_000497705.1	-0.0602571	0.792184	0.856602
STM14_RS22735		DUF4156 domain-containing protein	WP_000558210.1	-0.0604868	0.528306	0.632387
STM14_RS19705	rpmG	50S ribosomal protein L33	WP_001051798.1	-0.0605624	0.657998	0.74707
STM14_RS00520		entry exclusion protein	WP_010999946.1	-0.060767	0.544962	0.647901
STM14_RS06640	pepT	peptidase T	WP_000359410.1	-0.0607907	0.559191	0.662252
STM14_RS04155		YbfA family protein	WP_000401437.1	-0.0614371	0.603222	0.701979
STM14_RS14045	qseE	two component system sensor histidine kinase QseE/GlrK	WP_001670672.1	-0.0621841	0.686885	0.771309
STM14_RS18550	hslR	ribosome-associated heat shock protein Hsp15	WP_000660723.1	-0.0623794	0.860126	0.909008
STM14_RS01540	fhuA	ferrichrome porin FhuA	WP_000113220.1	-0.0624282	0.606267	0.705078
STM14_RS07770	ttrA	tetrathionate reductase subunit TtrA	WP_000002375.1	-0.0626776	0.77458	0.841796
STM14_RS15755	casA	type I-E CRISPR-associated protein Cse1/CasA	WP_000368584.1	-0.0628366	0.838489	0.893565
STM14_RS12700	arnC	undecaprenyl-phosphate 4-deoxy-4-formamido-L-arabinose transferase	WP_000458893.1	-0.0635162	0.700882	0.783677
STM14_RS13490	hemF	oxygen-dependent coproporphyrinogen oxidase	WP_000801350.1	-0.0638449	0.776218	0.843327
STM14_RS10140		PqiB family protein	WP_001535256.1	-0.0638728	0.632351	0.726917
STM14_RS20985	trkH	Trk system potassium transporter TrkH	WP_000545688.1	-0.0639436	0.759053	0.82938
STM14_RS03850	leuS	leucine--tRNA ligase	WP_001157918.1	-0.0640923	0.480628	0.589301
STM14_RS07135		ABC transporter permease	WP_001520270.1	-0.0643331	0.815268	0.873891
STM14_RS10160	pphA	protein-serine/threonine phosphatase	WP_000986176.1	-0.0647591	0.804926	0.867351
STM14_RS03225	allB	allantoinase AllB	WP_000006865.1	-0.0655585	0.839066	0.893565
STM14_RS18540	igaA	intracellular growth attenuator protein IgaA	WP_000104094.1	-0.0656267	0.631034	0.726311
[truncated: 1,684 more rows]
