# Supplementary material for: Commensal yeast promotes Salmonella Typhimurium virulence
Source: Nature. 2025 Sep 3;645(8082):1002–10. doi: 10.1038/s41586-025-09415-y (PMC12460169; doi:10.1038/s41586-025-09415-y)
Supplement: Supplementary file 4 — Supplementary Tables 1–13 [file 41586_2025_9415_MOESM4_ESM.zip › 2024-07-15633B-s4/Table_S3.xlsx]

## Sheet: S3
Table S3: KEGG analysis of pathways differentially regulated in STm co-culture with C. albicans ATCC compared to STm alone.
Database	Term	Description	Common	Genelist Total	Pathway Total	Background total	Log2 Fold Enrichment	PValue	QValue	Column1					red: AST pathway, arginine degradation				green: proline biosynthesis			putrescine biosynthesis/degradation				ADI pathway
seo_pathway.gmt	seo00640	Propanoate metabolism	26	747	30	1446	2.64598	6.4426e-05	0.00277032	STM14_0185,STM14_0190,STM14_3586,STM14_5141,STM14_0434,STM14_2529,STM14_0858,STM14_2882,STM14_0857,STM14_0274,STM14_4077,STM14_1099,STM14_4939,STM14_2883,STM14_0433,STM14_3831,STM14_2546,STM14_2914,STM14_4789,STM14_3368,STM14_3924,STM14_3923,STM14_0431,STM14_0432,STM14_4076,STM14_1221												spermidine biosynthesis
seo_pathway.gmt	seo00620	Pyruvate metabolism	41	747	52	1446	1.85988	5.38179e-05	0.00277032	STM14_4396,STM14_0185,STM14_3646,STM14_4052,STM14_1299,STM14_5141,STM14_5173,STM14_2113,STM14_0885,STM14_0183,STM14_3021,STM14_2882,STM14_0274,STM14_1639,STM14_4077,STM14_1772,STM14_1099,STM14_2296,STM14_2883,STM14_2672,STM14_4954,STM14_5221,STM14_2914,STM14_5220,STM14_1733,STM14_5383,STM14_3031,STM14_3024,STM14_1995,STM14_3923,STM14_1991,STM14_1127,STM14_4453,STM14_4438,STM14_1968,STM14_4076,STM…
seo_pathway.gmt	seo01120	Microbial metabolism in diverse environments	143	747	232	1446	0.697904	0.000957471	0.0274475	STM14_3557,STM14_0911,STM14_2575,STM14_5075,STM14_4543,STM14_2292,STM14_2886,STM14_3034,STM14_2885,STM14_0815,STM14_4911,STM14_4905,STM14_4396,STM14_2153,STM14_3708,STM14_1610,STM14_2642,STM14_3701,STM14_3033,STM14_5302,STM14_0185,STM14_0190,STM14_3567,STM14_2070,STM14_0849,STM14_3929,STM14_3133,STM14_3646,STM14_3586,STM14_4052,STM14_1299,STM14_5141,STM14_4820,STM14_4929,STM14_1905,STM14_5173,STM…
seo_pathway.gmt	seo00310	Lysine degradation	16	747	18	1446	2.92976	0.00135978	0.0292353	STM14_0185,STM14_3646,STM14_1964,STM14_3640,STM14_3896,STM14_1659,STM14_1934,STM14_5430,STM14_3367,STM14_4789,STM14_3366,STM14_3368,STM14_2907,STM14_3138,STM14_0856,STM14_3365
seo_pathway.gmt	seo01200	Carbon metabolism	71	747	107	1446	0.951158	0.00174273	0.029975	STM14_3557,STM14_0911,STM14_2575,STM14_5075,STM14_2292,STM14_2886,STM14_3034,STM14_2885,STM14_4911,STM14_4905,STM14_2153,STM14_3708,STM14_1610,STM14_2642,STM14_3701,STM14_3033,STM14_5302,STM14_0185,STM14_0190,STM14_2070,STM14_0849,STM14_3687,STM14_3133,STM14_3646,STM14_3689,STM14_1600,STM14_4052,STM14_5141,STM14_3688,STM14_5173,STM14_0885,STM14_0183,STM14_4459,STM14_0858,STM14_2882,STM14_0857,STM…
seo_pathway.gmt	seo00071	Fatty acid degradation	12	747	13	1446	3.50925	0.00349415	0.0335145	STM14_3646,STM14_2113,STM14_2199,STM14_2938,STM14_1005,STM14_4789,STM14_0365,STM14_1968,STM14_1891,STM14_4863,STM14_4788,STM14_3634
seo_pathway.gmt	seo00470	D-Amino acid metabolism	15	747	17	1446	2.8347	0.00242362	0.0335145	STM14_4748,STM14_2371,STM14_3640,STM14_5105,STM14_4966,STM14_3638,STM14_5417,STM14_0152,STM14_4591,STM14_2907,STM14_2179,STM14_0156,STM14_2178,STM14_1843,STM14_2029
seo_pathway.gmt	seo05132	Salmonella infection	24	747	31	1446	1.71347	0.00350733	0.0335145	STM14_1565,STM14_2378,STM14_3338,STM14_1702,STM14_3472,STM14_1237,STM14_5562,STM14_3481,STM14_1400,STM14_0572,STM14_3484,STM14_928,STM14_2824,STM14_3164,STM14_3471,STM14_1232,STM14_1193,STM14_2244,STM14_3350,STM14_3477,STM14_3462,STM14_3483,STM14_2428,STM14_1974
seo_pathway.gmt	seo00190	Oxidative phosphorylation	32	747	43	1446	1.48418	0.00286056	0.0335145	STM14_3066,STM14_0521,STM14_0519,STM14_4664,STM14_0522,STM14_0852,STM14_2866,STM14_4667,STM14_2864,STM14_5221,STM14_2858,STM14_5220,STM14_2863,STM14_2859,STM14_2867,STM14_2865,STM14_0520,STM14_4663,STM14_0854,STM14_2862,STM14_2860,STM14_1385,STM14_2861,STM14_0523,STM14_0851,STM14_2857,STM14_0861,STM14_5301,STM14_0422,STM14_0423,STM14_0862,STM14_0863
seo_pathway.gmt	seo00020	Citrate cycle (TCA cycle)	22	747	29	1446	1.58397	0.00848129	0.0607826	STM14_0185,STM14_0190,STM14_2070,STM14_0849,STM14_4052,STM14_5173,STM14_0885,STM14_0183,STM14_0858,STM14_0857,STM14_1772,STM14_0852,STM14_5221,STM14_5220,STM14_0855,STM14_1995,STM14_0854,STM14_0184,STM14_1770,STM14_0856,STM14_0851,STM14_4215
seo_pathway.gmt	seo00300	Lysine biosynthesis	11	747	13	1446	2.37951	0.0228009	0.117212	STM14_4929,STM14_4748,STM14_0149,STM14_3052,STM14_3046,STM14_3638,STM14_0253,STM14_0075,STM14_0002,STM14_0150,STM14_4260
seo_pathway.gmt	seo00630	Glyoxylate and dicarboxylate metabolism	20	747	27	1446	1.44258	0.0197918	0.117212	STM14_4396,STM14_0185,STM14_0190,STM14_2122,STM14_3567,STM14_2070,STM14_0849,STM14_3929,STM14_3687,STM14_3133,STM14_3646,STM14_3689,STM14_3586,STM14_1600,STM14_4052,STM14_3930,STM14_1299,STM14_5141,STM14_3688,STM14_4820
seo_pathway.gmt	seo00010	Glycolysis / Gluconeogenesis	28	747	40	1446	1.15596	0.0237025	0.117212	STM14_3557,STM14_5075,STM14_0815,STM14_4911,STM14_3708,STM14_1610,STM14_2642,STM14_5302,STM14_0185,STM14_5141,STM14_2113,STM14_0183,STM14_0898,STM14_2956,STM14_1639,STM14_2296,STM14_1565,STM14_5383,STM14_1995,STM14_4438,STM14_1968,STM14_0184,STM14_1891,STM14_4906,STM14_4863,STM14_4215,STM14_1270,STM14_4554
seo_pathway.gmt	seo00330	Arginine and proline metabolism	16	747	21	1446	1.60226	0.0272306	0.123254	STM14_1583,STM14_0379,STM14_3729,STM14_1584,STM14_3896,STM14_3720,STM14_4025,STM14_1586,STM14_1934,STM14_0378,STM14_0456,STM14_1585,STM14_0197,STM14_0818,STM14_1582,STM14_5169
seo_pathway.gmt	seo03070	Bacterial secretion system	23	747	32	1446	1.28352	0.0302734	0.130176	STM14_0481,STM14_3976,STM14_4299,STM14_4637,STM14_4779,STM14_0482,STM14_0736,STM14_4781,STM14_0161,STM14_1711,STM14_1689,STM14_1702,STM14_3490,STM14_3472,STM14_3495,STM14_3785,STM14_1714,STM14_1717,STM14_1715,STM14_1705,STM14_1718,STM14_1710,STM14_0333
seo_pathway.gmt	seo01110	Biosynthesis of secondary metabolites	187	747	329	1446	0.38912	0.0330393	0.135304	STM14_3557,STM14_0911,STM14_2575,STM14_5075,STM14_2292,STM14_2886,STM14_0201,STM14_3034,STM14_2885,STM14_0815,STM14_4911,STM14_4905,STM14_4396,STM14_2153,STM14_3708,STM14_1610,STM14_2642,STM14_3701,STM14_3033,STM14_5302,STM14_0185,STM14_0190,STM14_3567,STM14_2070,STM14_0849,STM14_3929,STM14_3687,STM14_3133,STM14_3646,STM14_3689,STM14_1600,STM14_4052,STM14_1299,STM14_5141,STM14_3688,STM14_4929,STM…
seo_pathway.gmt	seo01220	Degradation of aromatic compounds	8	747	9	1446	2.91614	0.0394071	0.154046	STM14_2113,STM14_2903,STM14_1247,STM14_1252,STM14_1250,STM14_1968,STM14_1891,STM14_4863
seo_pathway.gmt	seo01212	Fatty acid metabolism	15	747	20	1446	1.50723	0.0422007	0.157794	STM14_3646,STM14_2199,STM14_0274,STM14_2927,STM14_4077,STM14_2053,STM14_2938,STM14_2914,STM14_1367,STM14_1005,STM14_4789,STM14_0365,STM14_4076,STM14_1366,STM14_4788
seo_pathway.gmt	seo00785	Lipoic acid metabolism	9	747	11	1446	2.08618	0.0660233	0.224854	STM14_0185,STM14_3687,STM14_3689,STM14_3688,STM14_0183,STM14_0855,STM14_0184,STM14_0737,STM14_0856	Screenshot 2024-01-10 at 10.54.46 AM
seo_pathway.gmt	seo00030	Pentose phosphate pathway	23	747	34	1446	0.989886	0.0810981	0.249087	STM14_0911,STM14_4682,STM14_5487,STM14_2575,STM14_5075,STM14_4543,STM14_2292,STM14_2886,STM14_0201,STM14_3034,STM14_2885,STM14_0815,STM14_4911,STM14_4574,STM14_4905,STM14_4396,STM14_2153,STM14_3708,STM14_1610,STM14_2642,STM14_3701,STM14_3033,STM14_5302
seo_pathway.gmt	seo01100	Metabolic pathways	445	747	829	1446	0.273304	0.0792372	0.249087	STM14_3557,STM14_0911,STM14_4682,STM14_5487,STM14_2575,STM14_5075,STM14_4543,STM14_2292,STM14_2886,STM14_0201,STM14_3034,STM14_2885,STM14_0815,STM14_4911,STM14_4574,STM14_4905,STM14_4396,STM14_2153,STM14_3708,STM14_1610,STM14_2642,STM14_3701,STM14_3033,STM14_5302,STM14_0185,STM14_0190,STM14_2122,STM14_3567,STM14_2070,STM14_0849,STM14_3929,STM14_3687,STM14_3133,STM14_3646,STM14_3689,STM14_3586,STM…
seo_pathway.gmt	seo02030	Bacterial chemotaxis	16	747	23	1446	1.11281	0.0946755	0.280762	STM14_2334,STM14_3894,STM14_3893,STM14_2331,STM14_2332,STM14_1966,STM14_4305,STM14_2338,STM14_2852,STM14_2335,STM14_5446,STM14_2336,STM14_2397,STM14_2337,STM14_4681,STM14_4375
seo_pathway.gmt	seo00280	Valine, leucine and isoleucine degradation	8	747	10	1446	1.91436	0.110097	0.29381	STM14_0185,STM14_3646,STM14_4700,STM14_2938,STM14_1005,STM14_4789,STM14_3368,STM14_4788
seo_pathway.gmt	seo00260	Glycine, serine and threonine metabolism	23	747	35	1446	0.862335	0.122337	0.300599	STM14_4396,STM14_0185,STM14_3567,STM14_3929,STM14_3687,STM14_3133,STM14_3689,STM14_1299,STM14_3688,STM14_4929,STM14_3640,STM14_4469,STM14_1105,STM14_0003,STM14_4702,STM14_4470,STM14_3582,STM14_0004,STM14_0002,STM14_4591,STM14_3922,STM14_3926,STM14_4260
seo_pathway.gmt	seo00860	Porphyrin metabolism	23	747	35	1446	0.862335	0.122337	0.300599	STM14_0519,STM14_4735,STM14_2520,STM14_4793,STM14_2504,STM14_2514,STM14_2517,STM14_2518,STM14_2507,STM14_0241,STM14_4187,STM14_2516,STM14_2521,STM14_0576,STM14_0435,STM14_4815,STM14_0751,STM14_2512,STM14_2081,STM14_2969,STM14_2515,STM14_5008,STM14_4146
seo_pathway.gmt	seo00670	One carbon pool by folate	9	747	12	1446	1.49937	0.146991	0.347666	STM14_2122,STM14_3133,STM14_3689,STM14_3065,STM14_5035,STM14_0632,STM14_5017,STM14_0106,STM14_3698
seo_pathway.gmt	seo00650	Butanoate metabolism	16	747	24	1446	0.918196	0.15362	0.347666	STM14_3646,STM14_2113,STM14_0140,STM14_1099,STM14_0852,STM14_5221,STM14_5430,STM14_5220,STM14_3367,STM14_4789,STM14_1995,STM14_3368,STM14_3923,STM14_1842,STM14_0854,STM14_0851
seo_pathway.gmt	seo02040	Flagellar assembly	26	747	41	1446	0.717054	0.153571	0.347666	STM14_2374,STM14_1342,STM14_2378,STM14_2340,STM14_4008,STM14_2341,STM14_2338,STM14_3338,STM14_1354,STM14_2396,STM14_2397,STM14_2382,STM14_2394,STM14_2395,STM14_1347,STM14_2390,STM14_1355,STM14_2380,STM14_1345,STM14_2392,STM14_2372,STM14_1353,STM14_1341,STM14_2381,STM14_2337,STM14_2373
seo_pathway.gmt	seo00910	Nitrogen metabolism	13	747	19	1446	1.03187	0.168736	0.362783	STM14_4820,STM14_1905,STM14_5569,STM14_0203,STM14_1577,STM14_2788,STM14_4020,STM14_1906,STM14_4021,STM14_5360,STM14_1908,STM14_2170,STM14_1903
seo_pathway.gmt	seo00061	Fatty acid biosynthesis	9	747	13	1446	1.0826	0.268145	0.506873	STM14_2199,STM14_0274,STM14_2927,STM14_4077,STM14_2053,STM14_2914,STM14_1367,STM14_4076,STM14_1366
seo_pathway.gmt	seo01250	Biosynthesis of nucleotide sugars	27	747	45	1446	0.50427	0.290194	0.514965	STM14_5075,STM14_0815,STM14_0366,STM14_4720,STM14_4719,STM14_2586,STM14_0900,STM14_2956,STM14_4471,STM14_3876,STM14_3977,STM14_2590,STM14_0465,STM14_4723,STM14_1117,STM14_2578,STM14_2118,STM14_0899,STM14_2577,STM14_2591,STM14_4256,STM14_4718,STM14_3994,STM14_0290,STM14_4973,STM14_1395,STM14_4003
seo_pathway.gmt	seo00052	Galactose metabolism	13	747	21	1446	0.612923	0.385417	0.649918	STM14_0815,STM14_1610,STM14_4563,STM14_0898,STM14_4561,STM14_3939,STM14_0900,STM14_2956,STM14_5171,STM14_2118,STM14_0899,STM14_1955,STM14_4620
seo_pathway.gmt	seo03430	Mismatch repair	14	747	23	1446	0.549833	0.407155	0.660667	STM14_0273,STM14_5114,STM14_5372,STM14_2982,STM14_1374,STM14_3674,STM14_3627,STM14_2281,STM14_4196,STM14_4752,STM14_4631,STM14_0502,STM14_0309,STM14_2559
seo_pathway.gmt	seo02020	Two-component system	89	747	162	1446	0.213835	0.404471	0.660667	STM14_3646,STM14_4820,STM14_1905,STM14_5193,STM14_4719,STM14_5221,STM14_5220,STM14_1906,STM14_4718,STM14_1908,STM14_1843,STM14_2162,STM14_1856,STM14_2161,STM14_0861,STM14_0422,STM14_0423,STM14_0862,STM14_0863,STM14_2368,STM14_2374,STM14_2136,STM14_1342,STM14_5519,STM14_1501,STM14_0249,STM14_2334,STM14_2256,STM14_3894,STM14_3909,STM14_2378,STM14_4216,STM14_1680,STM14_2946,STM14_2340,STM14_2653,STM…
seo_pathway.gmt	seo00480	Glutathione metabolism	15	747	25	1446	0.497278	0.426808	0.672115	STM14_2575,STM14_2292,STM14_4276,STM14_1749,STM14_0831,STM14_4327,STM14_3739,STM14_2894,STM14_0833,STM14_3111,STM14_0832,STM14_1012,STM14_0818,STM14_0680,STM14_5373
seo_pathway.gmt	seo00680	Methane metabolism	16	747	27	1446	0.452791	0.444682	0.672115	STM14_3557,STM14_4911,STM14_3708,STM14_1610,STM14_2642,STM14_5302,STM14_3133,STM14_4052,STM14_5141,STM14_2882,STM14_1639,STM14_2883,STM14_1105,STM14_4954,STM14_2707,STM14_1968
seo_pathway.gmt	seo03060	Protein export	11	747	18	1446	0.562755	0.482353	0.680039	STM14_0481,STM14_3976,STM14_4299,STM14_4637,STM14_4779,STM14_0482,STM14_3162,STM14_0736,STM14_4781,STM14_0161,STM14_0056
seo_pathway.gmt	seo00350	Tyrosine metabolism	11	747	18	1446	0.562755	0.482353	0.680039	STM14_2113,STM14_1247,STM14_5430,STM14_3367,STM14_5106,STM14_1252,STM14_1250,STM14_1968,STM14_1891,STM14_2683,STM14_4863
seo_pathway.gmt	seo00340	Histidine metabolism	7	747	11	1446	0.716353	0.549763	0.75047	STM14_0917,STM14_0914,STM14_2572,STM14_2570,STM14_0913,STM14_2565,STM14_2569
seo_pathway.gmt	seo00550	Peptidoglycan biosynthesis	15	747	26	1446	0.357775	0.559378	0.751665	STM14_0149,STM14_1013,STM14_2552,STM14_0151,STM14_0154,STM14_0152,STM14_2218,STM14_0150,STM14_3994,STM14_0155,STM14_4973,STM14_0148,STM14_3039,STM14_0156,STM14_4014
seo_pathway.gmt	seo00900	Terpenoid backbone biosynthesis	8	747	13	1446	0.587029	0.582099	0.770162	STM14_3646,STM14_2903,STM14_3532,STM14_3533,STM14_0059,STM14_0261,STM14_3671,STM14_3992
seo_pathway.gmt	seo00543	Exopolysaccharide biosynthesis	3	747	4	1446	1.49184	0.625309	0.790832	STM14_4459,STM14_4716,STM14_4725
seo_pathway.gmt	seo00051	Fructose and mannose metabolism	19	747	34	1446	0.250921	0.729029	0.895664	STM14_4911,STM14_3708,STM14_1610,STM14_2642,STM14_5302,STM14_2721,STM14_2407,STM14_0465,STM14_2578,STM14_4864,STM14_2577,STM14_4444,STM14_3423,STM14_3590,STM14_2877,STM14_2722,STM14_4906,STM14_0673,STM14_0671
seo_pathway.gmt	seo03018	RNA degradation	9	747	16	1446	0.269534	0.804275	0.938623	STM14_3621,STM14_1357,STM14_3964,STM14_3557,STM14_3962,STM14_951,STM14_5207,STM14_3066,STM14_4761
seo_pathway.gmt	seo00270	Cysteine and methionine metabolism	20	747	37	1446	0.142162	0.86806	0.957092	STM14_4052,STM14_4929,STM14_2998,STM14_2371,STM14_4459,STM14_3640,STM14_4700,STM14_1105,STM14_3739,STM14_3402,STM14_3106,STM14_3582,STM14_5035,STM14_0247,STM14_5106,STM14_0002,STM14_3922,STM14_2234,STM14_0197,STM14_4260
seo_pathway.gmt	seo03440	Homologous recombination	15	747	28	1446	0.112692	0.85144	0.957092	STM14_0273,STM14_5114,STM14_5372,STM14_1374,STM14_3674,STM14_2281,STM14_4631,STM14_0309,STM14_5276,STM14_3417,STM14_5459,STM14_3608,STM14_4509,STM14_2303,STM14_0571
seo_pathway.gmt	seo00521	Streptomycin biosynthesis	5	747	9	1446	0.227364	1	1	STM14_0815,STM14_4720,STM14_2956,STM14_2590,STM14_2591
seo_pathway.gmt	seo00250	Alanine, aspartate and glutamate metabolism	17	747	32	1446	0.086643	1	1	STM14_4820,STM14_5352,STM14_0078,STM14_1577,STM14_5430,STM14_5417,STM14_5202,STM14_3367,STM14_4020,STM14_3368,STM14_0792,STM14_1842,STM14_990,STM14_4021,STM14_0364,STM14_1843,STM14_2170
seo_pathway.gmt	seo00500	Starch and sucrose metabolism	18	747	34	1446	0.0758634	1	1	STM14_5075,STM14_0815,STM14_4358,STM14_4232,STM14_4257,STM14_2586,STM14_2956,STM14_0465,STM14_2118,STM14_1883,STM14_4256,STM14_2172,STM14_4258,STM14_4255,STM14_4231,STM14_1881,STM14_4554,STM14_1596
seo_pathway.gmt	seo00130	Ubiquinone and other terpenoid-quinone biosynthesis	10	747	19	1446	0.0569092	1	1	STM14_2903,STM14_0782,STM14_2844,STM14_2848,STM14_2810,STM14_3692,STM14_3694,STM14_2845,STM14_4918,STM14_2843
seo_pathway.gmt	seo01230	Biosynthesis of amino acids	62	747	120	1446	0.00046638	1	1	STM14_3557,STM14_2886,STM14_3034,STM14_2885,STM14_4905,STM14_2153,STM14_3708,STM14_1610,STM14_2642,STM14_3701,STM14_3033,STM14_0190,STM14_2070,STM14_0849,STM14_3133,STM14_4820,STM14_4929,STM14_5358,STM14_4748,STM14_2998,STM14_0459,STM14_4199,STM14_0140,STM14_0379,STM14_4459,STM14_3052,STM14_1635,STM14_3046,STM14_2296,STM14_4700,STM14_1105,STM14_0003,STM14_4702,STM14_3638,STM14_0253,STM14_3402,STM…
seo_pathway.gmt	seo00740	Riboflavin metabolism	7	747	14	1446	-0.0966432	1	1	STM14_5107,STM14_2903,STM14_5193,STM14_0054,STM14_3869,STM14_4786,STM14_4751
seo_pathway.gmt	seo03030	DNA replication	9	747	18	1446	-0.0969148	1	1	STM14_0273,STM14_5114,STM14_5372,STM14_2982,STM14_1374,STM14_2281,STM14_4631,STM14_0309,STM14_0308
seo_pathway.gmt	seo00564	Glycerophospholipid metabolism	14	747	28	1446	-0.0976002	1	1	STM14_3015,STM14_2103,STM14_5229,STM14_2363,STM14_3016,STM14_3883,STM14_3149,STM14_2817,STM14_2821,STM14_4764,STM14_3634,STM14_2819,STM14_4460,STM14_2820
seo_pathway.gmt	seo01210	2-Oxocarboxylic acid metabolism	16	747	32	1446	-0.0978772	1	1	STM14_0185,STM14_0190,STM14_2070,STM14_0849,STM14_0140,STM14_0183,STM14_4700,STM14_0855,STM14_1995,STM14_4955,STM14_0184,STM14_4260,STM14_4706,STM14_4701,STM14_0856,STM14_0132
seo_pathway.gmt	seo01501	beta-Lactam resistance	9	747	19	1446	-0.250944	1	1	STM14_2218,STM14_0148,STM14_2797,STM14_2108,STM14_2027,STM14_2110,STM14_2106,STM14_2107,STM14_0559
seo_pathway.gmt	seo02060	Phosphotransferase system (PTS)	17	747	36	1446	-0.262642	1	1	STM14_2721,STM14_4563,STM14_2888,STM14_4561,STM14_1955,STM14_3423,STM14_2722,STM14_0673,STM14_0671,STM14_2887,STM14_4010,STM14_0670,STM14_5449,STM14_0672,STM14_1596,STM14_2989,STM14_0798
seo_pathway.gmt	seo00220	Arginine biosynthesis	8	747	17	1446	-0.268714	1	1	STM14_4820,STM14_5358,STM14_1577,STM14_5361,STM14_4955,STM14_5360,STM14_1843,STM14_2170
seo_pathway.gmt	seo00230	Purine metabolism	29	747	62	1446	-0.294667	1	1	STM14_0815,STM14_2153,STM14_3145,STM14_3530,STM14_4505,STM14_5287,STM14_3076,STM14_2477,STM14_3065,STM14_4711,STM14_0462,STM14_4739,STM14_3856,STM14_0624,STM14_5016,STM14_5017,STM14_2813,STM14_0107,STM14_5505,STM14_0169,STM14_1243,STM14_5360,STM14_2812,STM14_0623,STM14_3075,STM14_3050,STM14_3098,STM14_3064,STM14_3747
seo_pathway.gmt	seo02024	Quorum sensing	23	747	50	1446	-0.338615	1	1	STM14_2199,STM14_1635,STM14_3402,STM14_2368,STM14_2340,STM14_4173,STM14_2341,STM14_2058,STM14_4897,STM14_0481,STM14_2108,STM14_2027,STM14_1926,STM14_3976,STM14_4904,STM14_4896,STM14_4299,STM14_2110,STM14_2106,STM14_4637,STM14_2107,STM14_4294,STM14_5098
seo_pathway.gmt	seo00520	Amino sugar and nucleotide sugar metabolism	22	747	48	1446	-0.348136	1	1	STM14_5075,STM14_0815,STM14_4719,STM14_2586,STM14_4027,STM14_0900,STM14_2956,STM14_3977,STM14_0465,STM14_3151,STM14_2578,STM14_2118,STM14_0899,STM14_2577,STM14_4256,STM14_4718,STM14_3994,STM14_4973,STM14_0673,STM14_0671,STM14_1395,STM14_0798
seo_pathway.gmt	seo00660	C5-Branched dibasic acid metabolism	5	747	11	1446	-0.361343	1	1	STM14_0140,STM14_0858,STM14_0857,STM14_3769,STM14_0132
seo_pathway.gmt	seo00561	Glycerolipid metabolism	5	747	11	1446	-0.361343	1	1	STM14_3567,STM14_3929,STM14_4939,STM14_5171,STM14_3883
seo_pathway.gmt	seo00541	O-Antigen nucleotide sugar biosynthesis	10	747	22	1446	-0.364132	1	1	STM14_4720,STM14_4719,STM14_2586,STM14_2590,STM14_4723,STM14_2578,STM14_2118,STM14_2577,STM14_2591,STM14_4718
seo_pathway.gmt	seo00240	Pyrimidine metabolism	20	747	44	1446	-0.369841	1	1	STM14_1200,STM14_3900,STM14_3530,STM14_5352,STM14_5287,STM14_0078,STM14_2617,STM14_4065,STM14_2477,STM14_4025,STM14_0462,STM14_2114,STM14_1373,STM14_2813,STM14_2694,STM14_0061,STM14_2812,STM14_3098,STM14_1332,STM14_3558
seo_pathway.gmt	seo01240	Biosynthesis of cofactors	64	747	142	1446	-0.422392	1	1	STM14_0185,STM14_3133,STM14_3978,STM14_0519,STM14_2918,STM14_1200,STM14_1590,STM14_2903,STM14_4735,STM14_932,STM14_4975,STM14_0054,STM14_0782,STM14_5352,STM14_3869,STM14_2520,STM14_0078,STM14_2927,STM14_4700,STM14_1105,STM14_2053,STM14_0496,STM14_3739,STM14_2844,STM14_4793,STM14_2848,STM14_2504,STM14_2118,STM14_2514,STM14_2517,STM14_2518,STM14_0632,STM14_2507,STM14_0241,STM14_4187,STM14_2810,STM1…
seo_pathway.gmt	seo00290	Valine, leucine and isoleucine biosynthesis	7	747	16	1446	-0.463171	1	1	STM14_0140,STM14_4700,STM14_4702,STM14_3926,STM14_4706,STM14_4701,STM14_0132
seo_pathway.gmt	seo03010	Ribosome	24	747	55	1446	-0.483038	1	1	STM14_4119,STM14_4121,STM14_5278,STM14_4036,STM14_1622,STM14_4136,STM14_2749,STM14_4120,STM14_0052,STM14_4130,STM14_4117,STM14_4141,STM14_4988,STM14_5275,STM14_4122,STM14_3966,STM14_4151,STM14_3991,STM14_0554,STM14_4138,STM14_4139,STM14_4989,STM14_4135,STM14_1621
seo_pathway.gmt	seo00540	Lipopolysaccharide biosynthesis	17	747	40	1446	-0.546585	1	1	STM14_0366,STM14_5165,STM14_0268,STM14_1612,STM14_4471,STM14_3876,STM14_4473,STM14_1117,STM14_1323,STM14_0270,STM14_4482,STM14_4475,STM14_0290,STM14_4472,STM14_4003,STM14_4476,STM14_2773
seo_pathway.gmt	seo02010	ABC transporters	58	747	137	1446	-0.597607	1	1	STM14_0771,STM14_0773,STM14_4652,STM14_2108,STM14_2027,STM14_2110,STM14_2106,STM14_2107,STM14_4294,STM14_2372,STM14_0544,STM14_2741,STM14_2898,STM14_4000,STM14_1043,STM14_991,STM14_964,STM14_4282,STM14_4370,STM14_4681,STM14_992,STM14_4372,STM14_4283,STM14_2900,STM14_2740,STM14_2669,STM14_5376,STM14_5232,STM14_2300,STM14_1392,STM14_3459,STM14_3998,STM14_1403,STM14_2508,STM14_4375,STM14_1042,STM14_…
seo_pathway.gmt	seo01503	Cationic antimicrobial peptide (CAMP) resistance	13	747	32	1446	-0.657269	1	1	STM14_5165,STM14_0270,STM14_0249,STM14_2946,STM14_4881,STM14_1408,STM14_1409,STM14_4882,STM14_5163,STM14_0559,STM14_1389,STM14_4179,STM14_2842
seo_pathway.gmt	seo00780	Biotin metabolism	4	747	10	1446	-0.684988	1	1	STM14_4974,STM14_2927,STM14_2053,STM14_0920
seo_pathway.gmt	seo00970	Aminoacyl-tRNA biosynthesis	10	747	25	1446	-0.692144	1	1	STM14_4441,STM14_2969,STM14_4406,STM14_4193,STM14_0055,STM14_1624,STM14_5371,STM14_3093,STM14_2312,STM14_1619
seo_pathway.gmt	seo01232	Nucleotide metabolism	20	747	50	1446	-0.704414	1	1	STM14_3900,STM14_3530,STM14_4505,STM14_2617,STM14_4065,STM14_3076,STM14_2477,STM14_4025,STM14_0462,STM14_2114,STM14_1373,STM14_2813,STM14_5505,STM14_0169,STM14_0061,STM14_2812,STM14_3075,STM14_3098,STM14_3747,STM14_3558
seo_pathway.gmt	seo00760	Nicotinate and nicotinamide metabolism	9	747	23	1446	-0.744425	1	1	STM14_1590,STM14_3530,STM14_2830,STM14_5430,STM14_1787,STM14_3367,STM14_1842,STM14_3418,STM14_1788
seo_pathway.gmt	seo00770	Pantothenate and CoA biosynthesis	9	747	24	1446	-0.846001	1	1	STM14_4975,STM14_0140,STM14_4700,STM14_2694,STM14_3157,STM14_4492,STM14_4706,STM14_4487,STM14_4701
seo_pathway.gmt	seo00450	Selenocompound metabolism	5	747	14	1446	-0.952164	1	1	STM14_4441,STM14_5035,STM14_1667,STM14_1575,STM14_1809
seo_pathway.gmt	seo00920	Sulfur metabolism	9	747	26	1446	-1.03068	1	1	STM14_4459,STM14_3106,STM14_2555,STM14_5289,STM14_1090,STM14_5180,STM14_1089,STM14_4245,STM14_2999
seo_pathway.gmt	seo00053	Ascorbate and aldarate metabolism	3	747	10	1446	-1.32605	1	1	STM14_2888,STM14_3931,STM14_2887
seo_pathway.gmt	seo04122	Sulfur relay system	4	747	15	1446	-1.56937	1	1	STM14_932,STM14_3106,STM14_931,STM14_934
seo_pathway.gmt	seo00562	Inositol phosphate metabolism	2	747	8	1446	-1.6883	1	1	STM14_5326,STM14_4906
seo_pathway.gmt	seo00400	Phenylalanine, tyrosine and tryptophan biosynthesis	5	747	20	1446	-1.7013	1	1	STM14_0459,STM14_4199,STM14_1635,STM14_5106,STM14_1531
seo_pathway.gmt	seo03410	Base excision repair	3	747	13	1446	-1.8467	1	1	STM14_2982,STM14_3674,STM14_2720
seo_pathway.gmt	seo00040	Pentose and glucuronate interconversions	6	747	26	1446	-1.86192	1	1	STM14_4905,STM14_4864,STM14_2118,STM14_3796,STM14_3590,STM14_0758
seo_pathway.gmt	seo00790	Folate biosynthesis	5	747	22	1446	-1.88609	1	1	STM14_3978,STM14_932,STM14_931,STM14_934,STM14_0106
seo_pathway.gmt	seo00730	Thiamine metabolism	1	747	10	1446	-3.28081	1	1	STM14_0496
