# Supplementary material for: Commensal yeast promotes Salmonella Typhimurium virulence
Source: Nature. 2025 Sep 3;645(8082):1002–10. doi: 10.1038/s41586-025-09415-y (PMC12460169; doi:10.1038/s41586-025-09415-y)
Supplement: Supplementary file 4 — Supplementary Tables 1–13 [file 41586_2025_9415_MOESM4_ESM.zip › 2024-07-15633B-s4/Table_S4.xlsx]

## Sheet: S4
Table S4: Amino acid levels in the supernatant of Salmonella and C. albicans cultures.
Sample Name	Units	Concentration (µM or nmol/g)
		Hydroxyproline	Histidine	Asparagine	Taurine	Serine	Glutamine	Arginine	Glycine	Aspartic Acid	Glutamic Acid	Threonine	Alanine	GABA	Proline	Hyroxylysine	AABA	Ornithine	Cysteine	Lysine	Tyrosine	Methionine	Valine	Isoleucine	Leucine	Phenylalanine	Tryptophan
LB	µM		169.549	543.566	22.61	1080.77	74.651	303.634	506.168	451.338	1184.89	625.852	1607.78	62.841	351.985	39.27	45.736	112.674	69.152	584.923	513.473	443.684	1166.07	967.5	2266	863.482	232.41
LB	µM		218.243	685.403	21.323	1360.86	111.545	396.404	668.266	667.736	1481.16	782.439	1989.06	74.587	442.985	48.011	44.431	135.089	76.123	672.558	657.031	561.663	1446.86	1200.4	2826.16	1130.64	312.178
LB	µM		114.851	372.552	15.548	738.402	68.396	208.993	358.345	371.621	816.366	424.782	1093.91	42.562	239.11	26.597	29.706	74.408	46.468	380.565	357.925	303.108	784.658	637.749	1535.89	596.896	165.547
STm	µM		229.304		18.338		99.899		611.321	29.125	1313.56	10.191	1855.14	69.718	375.294	26.033	91.823	16.779	73.322	68.482	1348.8	935.632	1491.2	1178.08	2722.99	1086.75	330.408
STm	µM		327.032	19.934	25.074		81.972		890.218	50.475	1775.39	13.179	2523.75	94.46	514.236	43.363	125.13	22.154	102.226	93.281	1915.43	1330.06	2087.6	1636.55	3925.33	1570.14	480.321
STm	µM		259.364	7.616	21.171		133.366		727.344	37.814	1602.95	13.244	2266.74	86.855	407.952	29.022	107.444	20.262	91.909	86.609	1625.9	1084.93	1797.04	1357.71	3293.18	1188.76	308.583
C. albicans	µM		187.875	530.24	21.454	1026.92	129.549	472.048	575.758	568.483	1245.1	595.352	1671.56	68.275	303.589	47.698	45.484	113.495	73.055	604.36	551.521	511.016	1185.15	960.503	2279.43	927.445	271.609
C. albicans	µM		311.572	865.957	21.454	1680.48	149.184	795.368	945.824	886.367	1965.2	965.838	2683.47	109.032	479.306	75.134	37.609	183.485	126.794	1019.47	941.588	946.213	2067.39	1601.69	3805.18	1522.56	402.502
C. albicans	µM		199.235	556.352	22.602	1079.37	145.591	496.122	613.496	592.299	1261.89	624.039	1760.28	71.119	303.558	48.938	21.954	118.092	79.43	636.351	580.715	588.037	1306.9	998.056	2371.95	942.32	249.577
C. albicans	µM		116.942	341.839	11.954	701.737	35.206	305.595	368.663	367.758	1056.71	405.054	1024.99	43.515	235.874	58.505	28.361	72.61	38.511	411.27	334.76	200.719	877.984	568.704	1452.88	567.2	102.359
C. albicans	µM		147.016	398.583	14.629	813.099	44.515	377.912	465.884	381.575	1074.41	456.135	1143.15	45.304	275.891	67.129	42.437	72.588	37.019	420.547	427.856	241.193	997.355	659.366	1692.28	736.666	135.973
C. albicans	µM		87.437	302.171	11.13	614.083	32.58	275.026	309.977	318.127	934.125	359.397	884.199	37.96	203.755	54.184	25.36	64.498	35.877	359.02	302.548	178.574	769.233	495.528	1272.61	487.152	86.783
STm + C. albicans	µM		195.526		12.195		77.927	844.892	608.521	13.267	1258.65	7.727	1731.7	71.731	274.955	33.181	33.905	21.289	57.732	64.58	1335.39	763.467	1271.59	1015.79	2424.94	988.886	260.091
STm + C. albicans	µM		228.528	9.293	19.074		65.058	696.523	689.167	38.207	1487.6	11.635	1993.78	83.933	353.862	41.088	93.306	27.558	33.253	77.575	1583.19	957.81	1558.52	1242.99	2838.26	1191.79	344.732
STm + C. albicans	µM		205.052	15.2	16.58		101.35		619.538	30.889	1170.84	8.998	1632.48	63.429	265.336	33.567	76.392	21.276	22.553	70.997	1292.48	823.46	1294.72	1027.87	2373.44	1049.74	309.137
STm + C. albicans	µM		181.726	9.507	14.882	10.17	17.684	1289.33	563.067	30.815	1209.39	161.663	1310.16	72.377	307.131	41.679	78.814	8.204	35.162	49.739	1121.3	500.554	1144.35	769.788	2033.96	889.856	160.045
STm + C. albicans	µM		123.876				9.947	512.377	373.769	13.479	934.938	125.89	950.304	39.248	214.69	50.044	46.013	5.956	28.653	34.233	778.212	347.754	830.912	563.166	1451.07	609.526	108.234
STm + C. albicans	µM		165.413	10.854	15.591	9.439	17.086	957.009	511.453	28.61	1145.71	154.959	1243.42	68.886	277.347	34.709	67.646	6.387	32.291	43.4	986.842	434.2	1043.28	688.632	1805.71	739.687	130.488
STm + C. albicans	µM		183.563	11.523	17.513	10.494	19.545	864.29	562.985	32.823	1286.68	196.726	1384.21	78.591	316.65	42.051	19.472	8.244	39.58	52.105	1163.86	502.981	1197.54	789.597	2113.27	925.496	159.206
STm + C. albicans	µM		208.352				60.326	741.936	634.346	12.609	1222.09	11.265	1812.55	29.837	315.492	41.464	59.942	67.364	68.898	78.439	940.851	716.042	1271.26	1005.84	2300.76	845.373	296.836
STm + C. albicans	µM		559.238				56.672	2058.16	1602.04	32.415	2880.45	30.34	4430.1	74.764	835.973	116.518	142.434	24.522	155.421	102.388	2726.11	1945.58	3341.55	2680.41	6165.15	2366.01	771.389
STm + C. albicans	µM		236.068		18.968		29.585	562.594	648.783	12.386	1301.98	11.946	1938.39	35.537	347.995	51.165	60.706	9.594	71.224	36.92	1171.68	794.412	1419.57	1133.41	2603.1	982.613	327.414
Blank cells are below the limit of detection, which is 1 nmol/g stool or 3 uM plasma. Amino acids are quantified using a Waters Acquity uPLC System with a Photodiode Array Detector. Amino acid concentrations are quantified via ultra performance liquid chromatography (Waters Acquity UPLC system) with an AccQ-Tag Ultra C18 1.7 μm 2.1x100mm column and a photodiode detector array. Analysis is perform…
