# Supplementary material for: Commensal yeast promotes Salmonella Typhimurium virulence
Source: Nature. 2025 Sep 3;645(8082):1002–10. doi: 10.1038/s41586-025-09415-y (PMC12460169; doi:10.1038/s41586-025-09415-y)
Supplement: Supplementary file 4 — Supplementary Tables 1–13 [file 41586_2025_9415_MOESM4_ESM.zip › 2024-07-15633B-s4/Table_S5.xlsx]

## Sheet: S5
Table S5: Amino acid levels in the cecum content of mice infected with Salmonella, C. albicans, or co-infected mice 48h p.i.
Sample Name	Units	Concentration (µM or nmol/g)
		Hydroxyproline	Histidine	Asparagine	Taurine	Serine	Glutamine	Arginine	Glycine	Aspartic Acid	Glutamic Acid	Threonine	Alanine	GABA	Proline	Hyroxylysine	AABA	Ornithine	Cysteine	Lysine	Tyrosine	Methionine	Valine	Isoleucine	Leucine	Phenylalanine	Tryptophan
STm	nmol/g		143.96	37.79	840.06	104.325	269.385	276.89	582.56	189.215	683.93	235.745	609.59		285.515		42.43	36.5	28.845	409.74	236.75	144.765	416.735	292.555	583.495	265.14	89.04
STm	nmol/g	31.215	315.965	222.58	1009.03	267.47	282.92	572.245	867.915	376.3	1230.61	702.73	1141.7		642.62		77.81	46.88	69.095	819.355	461.39	232.065	777.67	487.67	1056.85	515.31	153.22
STm	nmol/g		161.1	159.24	326.935	308.22	184.81	264.665	390.13	174.275	494.39	267.785	549.44		257.565		20.02	25.335	16.74	281.14	194.415	129.17	409.035	284.79	580.125	260.385	101.06
STm	nmol/g	56.985	129.205	37.91	871.365	124.17	115.99	260.165	1093.82	230.255	1506.21	81.2	1971.08		1527.35		80.21	385.27	27.085	1758.35	1263.22	409.535	1598.56	1007.76	1672.15	821.45	275.99
C. albicans	nmol/g		87.12		282.525	91.68	96.69	151.845	378.34	144.84	324.785	112.18	418.91	18179.8	329.185			12.165		201.955	117.365	84.67	254.045	150.965	296.46	115.025	124.785
C. albicans	nmol/g		175.93	71.645	812.265	113.405	249.07	374.1	391.91	277.8	739.565	297.73	741.91		348.735		29.48	45.32	13.36	587.085	323.85	130.53	522.925	293.845	765.23	348.545	116.665
C. albicans	nmol/g		105.855		329.21		56.26	76.09	121.56	37.08	237.33	41.11	208.615		79.79			20.88		155.155	82.63	39.515	114.81	64.845	161.66	71.52	26.905
C. albicans	nmol/g		264.575	113.325	523.905	123.44	370.675	290.725	623.05	232.34	828.155	269.78	730.855		518.965		38.105	87.97	15.96	563.07	377.91	148.605	600.35	405.46	748.295	372.605	201.85
C. albicans	nmol/g		78.14	77.64	1520.33	50.94	127.575	45.31	307.99	173.65	662.965	58.735	280.24		79.53		167.865	18.61	15.87	115.015	56.465	34.545	58.435	27.095	50.69	26.23	11.85
STm + C. albicans	nmol/g	32.995	384.095		608.72	80.96	325.8	174.125	822.57	161.64	1196.29	80.505	1620.27		1206.57		51.25	86.875	12.485	864.195	635.47	347.445	1300.97	898.035	1534.69	690.725	270.48
STm + C. albicans	nmol/g	47.7	89.395	119.14	1749.71	125.725	115.525	187.105	578.895	199.175	847.11	184.32	362.45		181.075		228.625	52.82	28.375	234.975	105.61	68.64	156.67	92.22	174.285	100.99	33.175
STm + C. albicans	nmol/g	163.495	128.57		1683.71	89.975	109.17	70.455	369.405	131.455	1405.61	85.885	530.25		1889.19	32.28	47.25	51.465	6.38	155.23	272.485	79.685	229.785	102.56	173.655	135.465	270.425
STm + C. albicans	nmol/g	132.16	113.315		1020.58	90.805	104.925	91.375	285.145	226.41	1509.75	69.425	380.005		1618.89	68.555	36.935	28.875	25.68	157.29	97.345	75.89	237.15	142.875	201.7	127.185	317.39
STm + C. albicans	nmol/g	46.255	209.475	60.03	1555.93	153.4	388.14	637.885	1053.82	336.51	1359.94	322.21	1416.29		543.275	30.28	93.44	116.62	59.29	940.505	674.085	309.245	908.95	589.775	1322.67	634.55	203.01
Blank cells are below the limit of detection, which is 1 nmol/g stool or 3 uM plasma. Amino acids are quantified using a Waters Acquity uPLC System with a Photodiode Array Detector. Amino acid concentrations are quantified via ultra performance liquid chromatography (Waters Acquity UPLC system) with an AccQ-Tag Ultra C18 1.7 μm 2.1x100mm column and a photodiode detector array. Analysis is perform…
