# Supplementary material for: Commensal yeast promotes Salmonella Typhimurium virulence
Source: Nature. 2025 Sep 3;645(8082):1002–10. doi: 10.1038/s41586-025-09415-y (PMC12460169; doi:10.1038/s41586-025-09415-y)
Supplement: Supplementary file 4 — Supplementary Tables 1–13 [file 41586_2025_9415_MOESM4_ESM.zip › 2024-07-15633B-s4/Table_S6.xlsx]

## Sheet: S6
Table S6: Amino acid levels in the cecum content of mice infected with Salmonella, C. albicans, or co-infected mice 24h p.i.
Sample Number	Concentration (nmol/g)
	Hydroxyproline	Histidine	Asparagine	Taurine	Serine	Glutamine	Arginine	Glycine	Aspartic Acid	Glutamic Acid	Threonine	Alanine	GABA	Proline	Hyroxylysine	AABA	Ornithine	Cysteine	Lysine	Tyrosine	Methionine	Valine	Isoleucine	Leucine	Phenylalanine	Tryptophan
STm		360.54	174.07	943.515	82.115	958.97	528.35	1109.31	579.67	1404.33	759.225	1611.9		881.22			54.52	42.425	1256.89	541.57	364.965	1082.69	698.83	1308.56	498.965	214.49
STm	107.855	197.985		2917.78	166.27	509.445	86.64	973.2	401.62	2460.62	165.125	1089.02		4601.4		180.235	132.425	51.265	808.83	850.365	244.115	657.865	366.785	574.79	214.82	144.675
STm	158.215	617.345		3062.72	155.715	402.16	127.655	1783.01	341.095	4082.29	95.33	2324.68		6080.29	130.735	167.385	59.28	38.74	854.345	1226.39	311.395	1559.04	839.67	1058.84	502.555	337.84
STm	154.91	691.295		6016.31	170.955	827.92	241.29	1948.52	369.61	4526.82	101.23	2864.93		6645.95	61.105	192.955	109.26	40.9	1012.92	1548.84	412.34	1920.41	1054.47	1423.59	691.06	462.695
STm		339.765		888.43	63.585	882.525	472.71	888.68	322.225	1198.04	545.615	1584.09		869.765		51.36	62.825	27.95	1140.15	595.695	361.765	1045.09	675.79	1358.13	514.64	177.95
STm + C. albicans	197.195	384.705		1121.75	138.865	937.77	113.24	1207.56	334.105	2832.99	124.465	1392.28		6355.98	139.25	141.67	167.17	35.02	467.165	678.82	211.895	957.08	482.66	555.745	259.37	172.39
STm + C. albicans	144.465	202.215		798.625	298.185	756.835	300.7	831.175	605.965	1132.26	223.925	818.96		3103.69	184.84	121.48	96.02	60.685	577.955	768.245	211.64	525.195	355.925	591.315	205.675	116.48
STm + C. albicans	312.745	478.895		1324.84	349.005	905.4	340.475	2038.4	3226.93	8454.7	412.135	3166.79		6212.78	301.755	222.13	326.845	83.775	1478.95	1127.04	492.925	1353.35	701.555	1144.33	395.325	199
STm + C. albicans	249.145	990.525		957.46	265.73	2506.26	553.355	3867.05	661.085	4399.52	370.22	3392.3		9428.94	230.365	236.935	226.075	66.86	1097.07	1529.48	559.845	2591.65	1420.95	1684.79	819.565	524.215
STm + C. albicans	189.355	514.795		495.55	121.74	206.19	64.165	2008.03	257.395	2900.02	249.74	1605.85		5194.56	52.075	103.485	162.2	776.13	513.9	810.94	234.565	1231.66	569.72	749.69	373.885	274.675
Uninfected	92.265	144.595		1831.49	135.515	505.375	57.765	362.36	980.425	9608.53	354.645	1198.19		409.285		122.295		19.96	283.045	185.585	283.43	330.725	208.595	397.015	176.3	63.625
Uninfected	80.325	149.125		2724.05	198.765	269.485	76.99	487.49	1155.23	7609.13	344.705	1196.99		403.61		56.865		50.355	296.955	260.02	403.105	396.87	276.82	563.64	284.585	84.52
Uninfected	75.63	118.58		2417.57	135.745	481.035	72.975	297.485	595.63	4969.85	341.425	1188.1		297		64.44		65.535	292.795	179.55	322.5	360.325	224.41	417.405	183.77	66.865
Uninfected	95.22	128.465		2609.61	135.78	558.275	109	355.885	632.63	8407.43	335.175	981.3		438.705		138.595		25.265	274.095	172.545	227.615	247.115	155.92	286.44	140.485	67.79
Uninfected	84.56	129.61		4078.3	183.99	545.405	117.94	563.66	652.595	6876.84	330.185	1213.02		337.075		78.845		47.805	348.61	152.145	228.46	291.325	165.615	378.065	172.965	65.215
Blank cells are below the limit of detection, which is 1 nmol/g stool or 3 uM plasma. Amino acids are quantified using a Waters Acquity uPLC System with a Photodiode Array Detector. Amino acid concentrations are quantified via ultra performance liquid chromatography (Waters Acquity UPLC system) with an AccQ-Tag Ultra C18 1.7 μm 2.1x100mm column and a photodiode detector array. Analysis is perform…
