# Supplementary material for: Commensal yeast promotes Salmonella Typhimurium virulence
Source: Nature. 2025 Sep 3;645(8082):1002–10. doi: 10.1038/s41586-025-09415-y (PMC12460169; doi:10.1038/s41586-025-09415-y)
Supplement: Supplementary file 4 — Supplementary Tables 1–13 [file 41586_2025_9415_MOESM4_ESM.zip › 2024-07-15633B-s4/Table_S7.xlsx]

## Sheet: S7
Table S7: Amino acid levels in the cecum content of Germ-free mice uninfected or infected with Salmonella and C. albicans.
Sample Number	Concentration (nmol/g or µM)
	Hydroxyproline	Histidine	Asparagine	Taurine	Serine	Glutamine	Arginine	Glycine	Aspartic Acid	Glutamic Acid	Threonine	Alanine	GABA	Proline	Hyroxylysine	AABA	Ornithine	Cysteine	Lysine	Tyrosine	Methionine	Valine	Isoleucine	Leucine	Phenylalanine	Tryptophan
STm	43.635	105.96		922.36		76.26		986.19	46.675	452.675	15.955	552.895		219.385		38	28.04		211.39	248.185	47.22	202.43	101.815	194.445	113.895	41.47
STm										28.7		30.23							226.66	17.165		15.005		19.82
STm	61.29	134.215		1963.65		113.185		1732.37	120.705	868.65	49.645	960.72		346.65		77.8	32.845		191.305	327.655	77.025	282.66	140.2	260.065	149.565	51.425
STm	52.565	248.42		878.455		130.075	43.055	2063.93	57.555	1124.04	36.275	1769.76		593.855		40.23	53.835	12.82	683.13	732.88	219.96	804.995	455.83	948.375	466.18	145.38
STm	52.005	1160.78		866.51	64.17	864.84	2226.68	221.705	58.33	46.205	17.775	38606.6		2748.35		197.91	180.845	123.645	3813.51	3459.38	1043.08	3601.47	2111.89	5085.06	2290.09	545.1
STm + C. albicans	59.385	213.08		533.83		110.615		1342.62		777.915	18.02	1068.85		389.24		24.855	103.46		366.725	431.745	135.925	467.345	233.44	552.32	272.54	101.79
STm + C. albicans	70.235	398.72		374.87	128.51	75.89	635.565		251.68	2644.11	32.48	2219.94		1686.19		59.38	53.8	32.01	114.08	777.705	321.575	1059.74	567.43	1109.07	534.975	209.495
STm + C. albicans	53.125	120.11		609.895		63.555		777.36		527.205	18.395	638.715		214.27			22.37		84.715	193.685	65.81	244.59	117.6	260.27	136.855	62.515
STm + C. albicans	70.195	336.955		260.38	102.695	385.78	44.015	1951.2	243.48	2251.55	45.215	1830.87		1378.71		42.215	18.04	24.195	93.75	579.525	257.365	836.525	450.105	865.045	418.135	171.845
STm + C. albicans		141.79		621.23			256.23			364.815		787.875		202.09		30.955	10.07		95.99	262.275	89.49	338.245	178.14	376.705	198.575	57.41
STm + C. albicans		184.45		1327.74		70.765	47.905	2293.41	49.04	856.425	21	1289.61		451.045		44.705	83.76	15.975	280.195	478.84	130.805	481.19	250.48	443.11	276.155	85.19
STm + C. albicans		210.2		584.32	78.875	59.115	459.235		94.05	688.93	67.075	1152.61		371.985		37.31	22.86	12.915	358.58	431.85	143.835	549.3	293.805	657.765	332.215	96.83
Uninfected	122.58	753.825	2069.42	421.085	3087.49	2452.35	457.265	739.75	1661.83	4180.31	3266.9	2981.82		4986.74	220.51	126.31	91.975	156.39	630.2	797.175	370.305	1919.33	832.865	856.57	521.075	381.24
Uninfected	123.245	777.825	2104.61	364.535	3187.56	2510.57	459.6	10043.4	1716.91	4194.8	3359.3	3029.09		5077.62	135.485	163.695	95.725	165.525	628.985	839.555	384.305	2001.9	868.1	903.405	546.455	386.575
Uninfected	112.78	753.895	2010.54	352.525	3052.21	2351.16	501.13	9678.37	1764.8	4004.5	3102.74	3328.14		4712.44	123.425	129.49	92.44	143.895	688.965	854.25	401.115	2099.62	1027.78	1136.38	627.965	424.835
Blank cells are below the limit of detection, which is 1 nmol/g stool or 3 uM plasma. Amino acids are quantified using a Waters Acquity uPLC System with a Photodiode Array Detector. Amino acid concentrations are quantified via ultra performance liquid chromatography (Waters Acquity UPLC system) with an AccQ-Tag Ultra C18 1.7 μm 2.1x100mm column and a photodiode detector array. Analysis is perform…
