# Supplementary material for: Commensal yeast promotes Salmonella Typhimurium virulence
Source: Nature. 2025 Sep 3;645(8082):1002–10. doi: 10.1038/s41586-025-09415-y (PMC12460169; doi:10.1038/s41586-025-09415-y)
Supplement: Supplementary file 4 — Supplementary Tables 1–13 [file 41586_2025_9415_MOESM4_ESM.zip › 2024-07-15633B-s4/Table_S8.xlsx]

## Sheet: S8
Table S8: Amino acid levels in the cecum content of ASF mice uninfected or infected with Salmonella and C. albicans.
Sample Number	Concentration (nmol/g or µM)
	Hydroxyproline	Histidine	Asparagine	Taurine	Serine	Glutamine	Arginine	Glycine	Aspartic Acid	Glutamic Acid	Threonine	Alanine	GABA	Proline	Hyroxylysine	AABA	Ornithine	Cysteine	Lysine	Tyrosine	Methionine	Valine	Isoleucine	Leucine	Phenylalanine	Tryptophan
STm				110.065	255.455	110.93	78.535	1482.92	919.505	1549.83	104.6	848.33		3191.2	86.165	73.54	33.59	50.675	293.135	294.025	197.84	259.895	193.36	332.17	161.54	258.58
STm				199.085	334.11	125.195	103.425	2241.68	1217.12	2186.53	41.9	983.37		5016.68	136.83	80.985	39.44	42.6	445.565	363.66	173.585	236.71	175.22	344.3	167.325	346.09
STm				308.705	762.885	356.63	1114.01	106.2	2848.19	4141.17	111.205	1155.23		9747.47	280.895	170.115	202.61	197.04	1198.63	1117.42	203.175	322.445	212.02	398.055	207.93	767.41
STm								261.485	149.655	203.245	14.74	90.04		464.75			14.58	10.25	33.705	41.165	27.195	28.29	23.56	46.595	23.96	55.12
STm											30.14				44.81		20.175								20.87	356.22
STm + C. albicans		92.35		484.97	1067.66	382.025	706.825	7192.16	4080.26	5552.55	459.77	2866	113.93	10632	319.695	218.52	298.24	242.59	2193.81	1690.38	428.05	837.905	684.86	1096.07	485.015	700.37
STm + C. albicans				63.71	193.7	59.51	37.085	1112.87	616.66	783.66	60.96	280.625		2082.83	37.37		15.42	29.61	144.21	134.89	54.155	71.105	52.995	97.63	53.735	150.055
STm + C. albicans				543.52	709.79	119.145	269.195	6992.38	3071.74	4490.49	217.11	1257.51	20234.3	15046	358.62	137.96	174.36	181.11	1808.09	1600.27	215.24	276.445	178.4	369.39	209.89	887.9
STm + C. albicans				120.15	195.685	59.32	58.075	1301.55	791.91	1547.61	121.485	414.08		3368.3	100.54	54.09	46.205	53.785	227.185	243.97	105.45	97.495	67.25	120.37	65.625	266.93
STm + C. albicans				276.485	332.22	122.585	144.145	3089.89	1372.32	2360.89	134.155	958.14		7068.14	160.59	85.385	45.345	55.835	604.295	536.525	180.16	242.095	177.445	348.645	185.305	536.29
Uninfected				187.57	316.32	130.62	91.48	1633.2	999.52	1905.98	136.37	809.38	37203.6	3545.21	123.02	60.47	42.485	56.25	319.31	285.755	172.455	213.07	153.015	308.595	144.295	253.36
Blank cells are below the limit of detection, which is 1 nmol/g stool or 3 uM plasma. Amino acids are quantified using a Waters Acquity uPLC System with a Photodiode Array Detector. Amino acid concentrations are quantified via ultra performance liquid chromatography (Waters Acquity UPLC system) with an AccQ-Tag Ultra C18 1.7 μm 2.1x100mm column and a photodiode detector array. Analysis is perform…
