# Supplementary material for: Commensal yeast promotes Salmonella Typhimurium virulence
Source: Nature. 2025 Sep 3;645(8082):1002–10. doi: 10.1038/s41586-025-09415-y (PMC12460169; doi:10.1038/s41586-025-09415-y)
Supplement: Supplementary file 4 — Supplementary Tables 1–13 [file 41586_2025_9415_MOESM4_ESM.zip › 2024-07-15633B-s4/Table_S9.xlsx]

## Sheet: S9
Table S9: ITS sequencing results of fecal samples after STm or STm and C. albicans infection.
	Uninfected	Uninfected	Uninfected	Uninfected	Uninfected	Uninfected	Uninfected	Uninfected	Uninfected	Uninfected	Uninfected	Uninfected	Uninfected	STm	STm	STm	STm	STm	STm	STM	STm	STm + C. albicans WT	STm + C. albicans WT	STm + C. albicans WT	STm + C. albicans WT	STm + C. albicans WT	STm + C. albicans WT	STM + C. albicans arg4	STM + C. albicans arg4	STM + C. albicans arg4	STM + C. albicans arg4	STM + C. albicans arg4	STM + C. albicans arg4	STM + C. albicans arg4	STm + C. albicans arg4 ARG4	STm + C. albicans arg4 ARG4	STm + C. albicans arg4 ARG4	STm + C. albicans arg4 ARG4	STm + C. albicans arg4 ARG4	STm + C. albicans arg4 ARG4	STm + C. albicans arg4 ARG4
Genus	ITS1_Behnsen_1_S173	ITS1_Behnsen_2_S174	ITS1-Behnsen-10_S182	ITS1-Behnsen-11_S183	ITS1-Behnsen-13_S185	ITS1-Behnsen-14_S186	ITS1-Behnsen-3_S175	ITS1-Behnsen-4_S176	ITS1-Behnsen-5_S177	ITS1-Behnsen-6_S178	ITS1-Behnsen-7_S179	ITS1-Behnsen-8_S180	ITS1-Behnsen-9_S181	ITS1-Behnsen-24_S196	ITS1-Behnsen-25_S197	ITS1-Behnsen-26_S198	ITS1-Behnsen-27_S199	ITS1-Behnsen-28_S200	ITS1-Behnsen-29_S201	ITS1-Behnsen-30_S202	ITS1-Behnsen-31_S203	ITS1-Behnsen-32_S204	ITS1-Behnsen-33_S205	ITS1-Behnsen-34_S206	ITS1-Behnsen-35_S207	ITS1-Behnsen-36_S208	ITS1-Behnsen-37_S209	ITS1-Behnsen-15_S187	ITS1-Behnsen-16_S188	ITS1-Behnsen-17_S189	ITS1-Behnsen-18_S190	ITS1-Behnsen-19_S191	ITS1-Behnsen-20_S192	ITS1-Behnsen-22_S194	ITS1-Behnsen-39_S210	ITS1-Behnsen-40_S211	ITS1-Behnsen-41_S212	ITS1-Behnsen-42_S213	ITS1-Behnsen-43_S214	ITS1-Behnsen-44_S215	ITS1-Behnsen-45_S216	ITS1-CB-NegCont-1_S221	ITS1-CB-PosCont-1_S220	ITS1-CB-PosCont-2_S222	ITS1-Negative-1_S217	ITS1-Negative-2_S218	ITS1-Negative-3_S219
g__Candida	1730	9	2897	25	8090	4	8810	9	2	8	10	7	7	3768	205	1745	2612	256	939	282	6822	112597	89610	89572	106448	90396	77524	4	17090	118584	88437	86934	116876	39	110007	133452	91255	125184	121794	116567	141583	22	59	51	59	31797	12247
g__Nothophoma	0	0	0	0	0	0	0	0	0	0	0	0	0	0	0	0	0	0	0	2	0	0	0	0	0	0	0	0	0	0	0	0	0	0	0	0	0	0	0	0	0	0	0	0	0	0	0
g__Tausonia	0	0	0	0	0	0	0	300	0	0	0	0	0	143	222	357	0	0	0	0	0	8	0	0	0	0	0	0	0	0	0	0	987	0	9	0	0	0	0	0	34	0	0	0	0	0	0
g__Filobasidium	4871	0	0	0	0	0	0	1557	0	0	0	0	0	1898	484	239	0	79	6848	4021	0	79	0	8	730	320	0	0	0	228	0	0	2099	0	42	3	1	0	2793	0	275	0	0	0	0	0	0
g__Talaromyces	0	0	0	0	0	733	0	542	0	0	0	0	0	1244	155	874	0	488	155	286	0	19	0	9	13	60	0	0	0	0	0	0	0	0	4	0	1	28	70	0	77	0	0	0	0	0	0
g__Leptosphaeria	0	0	0	0	0	0	0	50	0	0	0	0	0	0	1387	0	0	0	0	96	0	0	0	0	0	0	0	0	0	0	0	0	0	0	0	0	0	0	0	0	0	0	0	0	0	0	0
NA	0	0	0	0	0	339	18	56	0	0	0	0	0	127	0	0	0	118	103	0	0	0	0	0	0	0	0	0	0	0	0	0	0	0	2	0	5	0	14	0	0	0	0	0	0	0	0
g__Mrakia	100	0	0	0	0	0	0	609	711	0	0	0	0	340	20	0	0	104	0	0	0	6	0	0	0	0	0	0	0	0	0	0	0	0	1	0	0	0	0	0	0	0	0	0	0	0	0
NA	0	0	0	0	0	507	0	42	0	0	0	0	0	616	60	0	0	0	0	91	0	0	0	0	0	0	0	0	0	0	0	0	0	0	0	0	0	0	0	0	0	0	0	0	0	0	0
g__Mycosphaerella	537	1319	0	5051	1	2115	0	1433	1317	0	0	0	0	8213	2032	2635	0	3569	1240	1171	0	267	0	19	650	205	0	0	0	1	0	0	0	0	13	2	4	91	602	0	275	0	0	0	0	0	0
g__Beauveria	377	0	0	0	0	446	0	0	0	0	0	0	0	0	26	0	0	0	0	0	0	0	0	0	54	0	0	0	0	0	0	0	0	0	0	0	8	0	0	0	0	0	0	0	0	0	0
NA	6612	327	1102	1795	1062	2923	1063	1703	1661	2642	9314	357	2736	2812	696	198	2	98	93	3256	4	41	1	6	211	56	4	3	4	30	32	533	39	1	112	1	11	12	285	13	33	0	0	0	0	10	5
g__Harzia	0	0	202	0	0	1338	0	0	0	0	0	0	0	0	7	0	0	0	0	0	0	0	0	0	0	0	0	0	0	0	0	0	0	0	0	0	0	0	0	0	0	0	0	0	0	0	0
g__Nigrospora	559	0	0	0	0	0	0	0	0	0	0	0	0	0	361	0	0	0	83	0	0	0	0	0	64	0	0	0	0	0	0	0	0	0	21	0	8	0	0	0	0	0	0	0	0	0	0
g__Laetiporus	0	0	0	0	0	0	0	0	1072	0	0	0	0	0	0	0	0	0	0	0	0	0	0	0	0	0	0	0	0	0	0	0	0	0	0	0	0	0	0	0	0	0	0	0	0	0	0
NA	0	0	0	0	0	0	0	0	0	0	0	0	0	1015	0	0	0	0	0	0	0	0	0	0	0	0	0	0	0	0	0	0	0	0	0	0	0	0	0	0	0	0	0	0	0	0	0
g__Pseudozyma	167	0	0	0	0	1620	0	1817	72	544	0	2251	0	1784	3386	1721	0	3258	1178	2044	0	109	0	23	213	128	0	0	0	136	0	90	0	0	38	0	8	29	507	0	164	0	0	0	0	0	0
g__Hannaella	56	0	0	0	0	44	0	58	58	0	0	0	0	564	103	0	0	11	0	0	0	1	0	0	3	0	0	0	0	0	0	0	0	0	0	1	0	0	0	0	0	0	0	0	0	0	0
g__Steccherinum	0	0	0	0	0	928	0	0	0	0	0	0	0	0	0	0	0	0	0	0	0	0	0	0	0	0	0	0	0	0	0	0	0	0	0	0	0	0	0	0	0	0	0	0	0	0	0
g__Chaetomium	0	0	874	0	0	0	0	0	0	0	0	0	0	0	0	0	0	0	0	0	4	0	0	0	0	0	0	0	0	0	0	0	0	0	0	0	0	0	38	0	0	0	0	0	0	0	0
g__Scedosporium	0	0	0	0	0	0	0	210	0	0	0	0	0	0	77	0	0	0	59	0	0	387	0	0	0	74	0	0	0	0	0	0	0	0	10	0	0	0	51	0	0	0	0	0	0	0	0
g__Kockovaella	0	0	0	0	0	0	0	0	0	0	0	862	0	0	0	0	0	0	0	0	0	0	0	0	0	0	0	0	0	0	0	0	0	0	0	0	0	0	0	0	0	0	0	0	0	0	0
g__Calloria	0	0	0	0	0	0	0	0	0	0	0	818	0	0	0	0	0	0	0	0	0	0	0	0	0	0	0	0	0	0	0	0	0	0	0	0	0	0	0	0	0	0	0	0	0	0	0
g__Lichtheimia	0	0	0	0	0	0	0	703	0	0	0	0	0	212	112	63	0	22	94	158	0	1	0	0	7	27	0	0	0	0	802	0	0	0	8	0	0	0	18	0	0	0	0	0	0	0	0
g__Sterigmatomyces	0	0	0	0	0	727	0	0	0	0	0	0	0	0	0	0	0	0	0	0	0	0	0	0	0	0	0	0	0	0	0	0	0	0	0	0	0	0	0	0	0	0	0	0	0	0	0
g__Stemphylium	0	0	0	0	0	0	0	99	0	0	0	0	0	0	105	0	0	0	0	347	0	0	0	0	0	0	0	0	0	0	0	0	0	0	0	0	6	0	62	0	184	0	0	0	0	0	0
g__Pithoascus	0	0	0	0	0	18	0	71	0	0	0	0	0	0	93	465	0	184	224	167	0	28	0	3	23	3	0	0	0	35	0	25	0	0	1	0	1	0	7	0	0	0	0	0	0	0	0
g__Vishniacozyma	3207	0	0	0	0	2859	3090	10611	0	0	0	0	1768	14171	3062	1729	0	2231	7089	9704	0	807	7	99	1593	1474	1	0	0	1601	972	1736	1	1	73	29	65	261	1989	0	1230	0	0	0	0	0	0
g__Clonostachys	0	0	0	0	0	0	0	0	0	0	0	0	0	0	0	0	0	680	140	0	0	0	0	0	0	0	0	0	0	0	0	0	0	0	0	0	0	0	0	0	0	0	0	0	0	0	0
g__Pyrenophora	0	0	0	0	0	0	0	0	0	0	0	0	0	237	0	0	0	246	0	0	0	0	0	0	0	0	0	0	0	0	0	0	0	0	1	0	0	0	0	0	0	0	0	0	0	0	0
g__Mucor	0	0	0	0	0	412	0	28	2	0	0	0	0	38	111	18	0	160	321	902	0	0	0	0	57	0	0	0	0	0	0	0	0	0	1	0	0	0	66	0	1	0	0	0	0	0	0
g__Ramularia	408	0	1	0	5055	0	0	28	880	1678	0	0	0	1220	7	1173	2501	0	0	502	918	3	1	15	119	463	0	5974	0	86	1466	0	0	0	4	0	5	0	60	0	0	0	0	0	0	0	0
g__Phanerochaete	0	0	0	0	0	0	0	0	0	0	0	0	0	0	0	0	0	0	0	0	601	0	0	0	0	0	0	0	0	0	0	0	0	0	0	0	0	0	0	0	0	0	0	0	0	0	0
g__Toxicocladosporium	0	0	0	0	0	0	0	0	0	0	0	0	0	0	0	0	0	712	0	0	0	0	0	0	0	0	0	0	0	0	0	0	0	0	0	0	0	0	0	0	0	0	0	0	0	0	0
g__Papiliotrema	117	0	0	0	0	300	0	171	0	0	0	0	0	143	47	0	0	109	0	213	0	15	0	14	0	0	0	0	0	0	0	0	0	0	5	0	15	0	26	0	39	0	0	0	0	0	0
g__Neocosmospora	0	0	0	0	0	0	0	0	0	0	0	0	0	547	0	0	0	0	0	0	0	0	0	0	0	0	0	0	0	0	0	0	0	0	0	1	0	0	0	0	0	0	0	0	0	0	0
g__Ascochyta	38850	12559	0	0	1	2329	0	20010	32341	21431	0	1442	0	11439	3733	3676	0	7448	23253	28607	0	446	20	49	3006	526	52	0	0	2824	2208	0	1	1	111	120	541	84	1621	1	831	0	0	0	0	1	0
g__Sporobolomyces	443	0	0	0	0	616	0	855	0	0	1	0	0	4398	586	2387	0	4298	1070	480	0	114	2	16	304	116	8	0	0	0	0	0	613	0	3	1	9	69	2963	0	216	0	0	0	0	0	0
g__Cordyceps	0	0	0	0	0	507	0	0	0	0	0	0	0	0	0	0	0	0	0	0	0	0	0	0	0	0	0	0	0	0	0	0	0	0	0	0	0	0	0	0	0	0	0	0	0	0	0
g__Fusarium	14	0	0	0	18	0	0	2	470	0	0	0	0	3	33	0	0	2	1	0	0	1	0	0	0	0	0	0	0	0	0	0	0	0	0	0	0	0	3	0	5	0	0	0	0	0	0
g__Pandora	0	0	0	0	0	0	0	0	0	0	0	0	0	0	67	0	0	246	0	147	0	18	0	0	0	0	0	0	0	0	0	0	0	0	0	0	0	16	7	0	0	0	0	0	0	0	0
g__Sporisorium	161	0	0	0	0	0	0	18	0	0	0	0	0	0	9	96	0	17	194	0	0	0	0	0	1	0	0	0	0	0	0	0	0	0	0	0	0	0	0	0	8	0	0	0	0	0	0
g__Colletotrichum	0	0	0	0	0	0	0	27	473	0	0	0	0	0	0	0	0	0	0	0	0	0	0	0	0	0	0	0	0	0	0	0	0	0	0	0	0	0	0	0	0	0	0	0	0	0	0
g__Aureobasidium	0	0	0	0	0	0	0	0	0	0	0	0	0	0	15	0	0	0	0	94	0	0	0	0	0	0	8	0	0	0	0	346	0	0	4	0	0	0	0	0	0	0	0	0	0	0	0
g__Cystobasidium	0	0	0	0	0	0	0	0	0	0	0	0	0	263	97	0	0	0	337	108	0	2	0	0	0	7	0	0	0	0	0	0	0	0	0	0	8	0	37	0	0	0	0	0	0	0	0
NA	0	0	0	0	0	0	0	0	0	0	0	0	0	0	0	0	0	443	0	0	0	0	0	0	0	0	0	0	0	0	0	0	0	0	0	0	0	0	0	0	0	0	0	0	0	0	0
g__Thermomyces	0	0	0	0	0	0	0	61	0	0	0	0	0	0	228	0	0	0	253	108	0	12	0	0	0	0	0	0	0	0	0	0	0	0	9	0	0	0	26	0	37	0	0	0	0	0	0
g__Issatchenkia	0	0	0	0	0	0	0	0	0	0	0	412	0	0	0	0	0	0	0	0	0	0	0	0	0	0	0	0	0	0	0	0	0	0	0	0	0	0	6	0	0	0	0	0	0	0	0
g__Kwoniella	0	0	0	0	0	0	0	0	0	0	0	0	0	0	0	0	0	0	0	0	0	2	0	0	0	0	0	0	0	0	0	0	0	0	0	0	0	0	0	0	0	0	0	0	0	0	0
g__Microbotryum	0	0	0	0	0	0	0	0	0	0	0	0	0	0	0	0	0	0	211	188	0	0	0	0	0	0	0	0	0	0	0	0	0	0	0	0	0	0	0	0	0	0	0	0	0	0	0
g__Saccharomyces	41	0	832	50	0	0	0	9	0	0	0	1	0	52	6	5	83	2	0	1	188	5	0	0	395	0	0	0	0	0	0	0	0	0	0	0	0	0	3	1	0	0	14490	17634	0	0	0
g__Phlebia	0	0	0	0	0	396	0	0	0	0	0	0	0	0	0	0	0	0	0	0	0	0	0	0	0	0	0	0	0	0	0	0	0	0	0	0	0	0	0	0	0	0	0	0	0	0	0
g__Phaeosphaeria	0	0	0	0	0	0	0	0	0	0	0	0	0	0	0	0	0	0	0	0	0	0	0	0	0	0	0	0	0	0	0	0	0	0	0	0	0	0	0	0	0	0	0	0	0	0	0
g__Debaryomyces	0	0	0	0	0	0	0	0	0	0	2975	0	4498	72	31	282	0	0	0	98	584	0	0	0	2	0	0	0	0	244	0	0	676	0	0	0	0	5	23	0	0	0	0	0	0	0	0
g__Arthrinium	0	0	0	0	0	0	0	0	0	0	0	0	0	0	20	0	0	270	0	0	0	0	0	5	0	0	0	0	0	0	0	0	0	0	0	0	0	0	31	0	0	0	0	0	0	0	0
g__Curvularia	0	0	0	0	0	0	0	324	0	0	0	0	0	0	0	0	0	0	0	0	0	0	0	0	0	0	0	0	0	0	0	0	0	0	0	0	0	0	0	0	0	0	0	0	0	0	0
g__Cephalotrichum	0	0	0	0	0	0	0	0	0	0	0	0	0	0	304	0	0	87	0	0	0	0	0	0	0	0	0	0	0	0	0	0	0	0	0	1	0	17	0	0	0	0	0	0	0	0	0
g__Oidiodendron	0	0	0	0	0	413	0	0	0	0	0	0	0	0	0	0	0	76	0	0	0	0	0	0	0	0	0	0	0	0	0	0	0	0	3	0	0	0	0	0	0	0	0	0	0	0	0
g__Cystofilobasidium	0	0	0	0	0	0	0	0	0	0	0	0	0	0	0	313	0	0	0	0	0	45	0	5	0	0	0	0	0	0	0	0	0	0	0	0	0	0	0	0	0	0	0	0	0	0	0
g__Plenodomus	0	0	0	0	0	0	0	0	0	0	0	0	0	0	0	0	0	197	104	0	0	0	0	0	0	0	0	0	0	0	0	0	0	0	0	0	0	0	0	0	0	0	0	0	0	0	0
NA	0	0	0	0	10085	0	0	82	619	0	0	0	0	828	80	0	0	622	64	357	0	4	0	6	115	23	0	0	0	0	0	0	0	0	13	0	0	0	0	0	30	0	0	0	0	0	0
g__Udeniomyces	0	0	0	0	0	0	0	0	0	0	0	0	0	0	0	0	0	0	0	141	0	0	0	0	0	0	0	0	0	0	0	0	0	0	0	0	0	0	26	0	0	0	0	0	0	0	0
g__Chrysosporium	307	0	0	0	0	164	0	6	0	0	0	0	0	96	182	0	0	37	0	33	0	14	0	6	2	0	0	0	0	0	0	0	0	0	0	0	0	0	26	0	34	0	0	0	0	0	0
g__Arcuadendron	0	0	0	0	0	0	0	83	0	0	0	0	0	0	0	0	0	0	15	147	0	0	0	0	0	0	0	0	0	0	0	0	0	0	3	0	3	0	0	0	0	0	0	0	0	0	0
g__Microdochium	0	0	0	0	0	0	0	0	0	0	0	0	0	0	16	0	0	0	0	0	0	0	0	0	0	0	0	0	0	0	0	227	0	0	0	0	0	0	0	0	0	0	0	0	0	0	0
NA	0	0	0	0	0	0	0	0	0	0	0	0	0	0	0	0	0	0	236	0	0	0	0	0	0	0	0	0	0	0	0	0	0	0	0	0	0	0	0	0	0	0	0	0	0	0	0
g__Apiotrichum	0	0	0	0	0	0	0	227	0	0	0	0	0	0	37	0	0	0	0	0	0	0	0	0	0	0	0	0	0	0	0	0	0	0	0	0	0	0	0	0	0	0	0	0	0	0	0
g__Sakaguchia	0	0	0	0	0	223	0	0	0	0	0	0	0	0	0	0	0	0	0	0	0	0	0	0	0	0	0	0	0	0	0	0	0	0	0	0	0	0	0	0	0	0	0	0	0	0	0
g__Saccharomycopsis	0	0	0	0	0	0	0	0	0	0	0	0	0	0	0	0	0	0	0	219	0	0	0	0	0	0	0	0	0	0	0	0	0	0	0	0	0	0	0	0	0	0	0	0	0	0	0
g__Malassezia	4742	5339	17581	25547	14211	1228	12902	166	1983	7237	31377	0	12356	8310	32	3697	11538	912	1599	3707	5781	45	71	80	143	290	15	14756	0	724	5146	1059	157	1	7	0	36	39	131	1	109	0	0	0	2	20425	1
g__Penicillium	630	0	4347	0	0	1640	1544	744	599	2285	0	623	5392	3158	1124	653	430	1787	528	3035	0	139	0	14	391	73	1	0	0	36	0	452	1854	0	27	3	13	145	305	0	213	0	0	0	0	0	0
NA	0	0	0	0	0	4	0	11	0	0	0	0	0	115	168	17	0	53	0	0	0	15	0	4	13	0	0	0	0	0	0	0	0	0	0	0	0	12	10	0	4	0	0	0	0	0	0
g__Trichomonascus	0	0	0	0	0	81	0	52	0	0	0	0	0	0	7	0	0	0	0	132	0	6	0	0	15	0	0	0	0	0	0	0	0	0	0	0	0	0	0	0	0	0	0	0	0	0	0
g__Graphiola	0	0	0	0	0	0	0	168	0	0	0	0	0	0	0	0	0	0	0	0	0	0	0	0	0	34	0	0	0	0	0	0	0	0	3	0	0	0	0	0	0	0	0	0	0	0	0
g__Microascus	4	0	1560	0	0	1831	0	370	134	0	0	64	0	1230	1786	1978	0	704	694	914	0	130	0	13	105	19	1	0	0	0	400	0	0	0	18	2	17	101	744	0	151	0	0	0	0	0	0
g__Botrytis	0	0	0	0	0	200	0	0	0	0	0	0	0	0	0	0	0	0	0	0	0	0	0	0	0	0	0	0	0	0	0	0	0	0	0	0	0	0	0	0	0	0	0	0	0	0	0
g__Saitozyma	188	0	0	0	0	0	0	0	0	0	0	0	0	0	19	0	0	0	0	135	0	0	0	0	0	0	0	0	0	0	0	0	0	0	0	0	1	0	0	0	0	0	0	0	0	0	0
g__Naganishia	621	0	0	0	0	4243	0	203	2629	0	0	0	0	2158	1097	384	1107	202	670	1915	0	13	0	2	0	13	1	0	0	0	0	0	0	0	7	0	17	0	10	0	0	0	0	0	0	0	0
g__Didymella	0	0	0	0	0	0	0	0	0	0	0	0	0	0	0	0	0	0	0	159	0	0	0	0	29	0	0	0	0	0	0	0	0	0	0	0	0	0	0	0	0	0	0	0	0	0	0
g__Sphaerobolus	0	0	0	0	0	0	0	0	0	0	0	0	0	112	113	0	0	111	0	0	0	0	0	0	0	0	0	0	0	0	0	0	0	0	0	0	0	31	0	0	0	0	0	0	0	0	0
g__Rhizopus	0	0	0	0	0	0	0	35	0	0	0	0	0	0	28	0	0	1	0	114	0	1	0	0	0	5	0	0	0	0	0	0	0	0	0	0	0	0	1	0	0	0	0	0	0	0	0
g__Kondoa	0	0	0	0	0	0	0	68	0	0	0	0	0	0	0	0	0	147	0	0	0	0	0	0	0	0	0	0	0	0	0	0	0	0	0	1	0	0	1	0	0	0	0	0	0	0	0
g__Kernia	0	0	0	0	0	0	0	201	0	0	0	0	0	0	0	0	0	0	0	0	0	0	0	0	0	0	0	0	0	0	0	0	0	0	0	0	0	0	0	0	0	0	0	0	0	0	0
g__Basidiodendron	0	0	0	0	0	0	0	0	0	0	0	0	0	0	0	0	0	0	0	0	0	0	0	0	144	0	0	0	0	0	0	0	0	0	0	0	0	0	0	0	0	0	0	0	0	0	0
NA	0	0	0	0	0	0	0	0	0	0	0	0	0	0	0	0	0	0	141	0	0	0	0	0	0	0	0	0	0	0	0	0	0	0	0	0	0	0	0	0	0	0	0	0	0	0	0
g__Erratomyces	0	0	0	0	0	0	0	0	0	0	0	0	0	0	10	0	0	0	125	0	0	0	0	0	0	0	0	0	0	0	0	0	0	0	0	0	0	0	0	0	0	0	0	0	0	0	0
g__Byssochlamys	0	0	0	0	0	0	0	0	0	0	0	0	0	0	6	0	0	22	0	130	0	0	0	0	0	0	0	0	0	0	0	0	0	0	0	0	0	0	0	0	14	0	0	0	0	0	0
g__Lectera	0	0	0	0	0	0	0	42	0	0	0	0	0	0	0	0	0	0	0	80	0	0	0	0	0	0	0	0	0	0	0	0	0	0	0	0	0	0	0	0	0	0	0	0	0	0	0
g__Wickerhamomyces	0	0	0	0	0	0	0	38	0	0	0	0	0	79	0	0	0	0	0	0	0	0	0	0	3	0	0	0	0	0	0	0	0	0	0	0	0	0	0	0	0	0	0	0	0	0	0
NA	0	0	0	0	0	0	0	0	0	0	0	0	0	0	33	0	0	0	0	119	0	0	0	9	0	0	0	0	0	0	0	0	0	0	0	0	0	0	0	0	0	0	0	0	0	0	0
g__Occultifur	0	0	0	0	0	0	0	0	0	0	0	0	0	0	27	0	0	74	0	0	0	9	0	0	0	1	0	0	0	0	0	0	0	0	2	0	0	0	10	0	0	0	0	0	0	0	0
g__Rhizomucor	0	0	0	0	0	0	0	0	0	0	0	0	0	0	6	4	0	1	0	0	0	4	0	0	0	0	0	0	0	0	0	0	0	0	0	0	3	0	0	0	0	0	0	0	0	0	0
g__Botryotrichum	0	0	0	0	0	0	0	0	0	0	0	0	0	0	72	0	0	0	0	0	0	0	0	44	0	0	0	0	0	0	0	0	0	0	0	0	0	0	0	0	0	0	0	0	0	0	0
g__Tranzscheliella	0	0	0	0	0	0	0	0	0	0	0	0	0	0	12	0	0	116	0	0	0	0	0	0	0	0	0	0	0	0	0	0	0	0	0	0	0	0	0	0	0	0	0	0	0	0	0
g__Stephanonectria	0	0	0	0	0	0	0	0	0	0	0	0	0	0	0	0	0	114	0	0	0	0	0	0	0	0	0	0	0	0	0	0	0	0	0	0	0	0	0	0	0	0	0	0	0	0	0
g__Cladosporium	2915	2873	6712	4605	9387	7893	11095	7124	7425	1201	8811	6826	4823	15890	10148	3534	2294	14549	4588	11430	2275	979	1	94	1689	594	1	1	2	428	843	974	325	0	85	4	45	479	2883	0	748	0	0	0	0	29	0
g__Roussoella	0	0	0	0	0	0	0	0	0	0	0	0	0	0	0	0	0	0	0	0	0	0	0	0	109	0	0	0	0	0	0	0	0	0	0	0	0	0	0	0	0	0	0	0	0	0	0
g__Circinella	0	0	0	0	0	0	0	119	0	0	0	0	0	0	0	0	0	0	1	0	0	0	0	0	0	0	0	0	0	0	0	0	0	0	0	0	0	0	0	0	0	0	0	0	0	0	0
g__Xerochrysium	0	0	0	0	0	0	0	0	0	0	0	0	0	0	0	0	0	0	0	105	0	0	0	0	0	0	0	0	0	0	0	0	0	0	0	0	0	0	0	0	0	0	0	0	0	0	0
g__Chaetosphaeronema	0	0	0	0	0	0	0	103	0	0	0	0	0	0	0	0	0	0	0	0	0	0	0	0	0	0	0	0	0	0	0	0	0	0	0	0	0	0	0	0	0	0	0	0	0	0	0
NA	0	0	0	0	0	0	0	0	0	0	0	0	0	0	0	0	0	0	0	85	0	0	0	0	0	0	0	0	0	0	0	0	0	0	1	0	0	0	0	0	0	0	0	0	0	0	0
g__Anthracocystis	0	0	0	0	0	0	0	0	0	0	0	0	0	0	8	0	0	0	0	0	0	0	0	0	0	0	0	0	0	0	0	0	0	0	0	0	0	0	0	0	75	0	0	0	0	0	0
g__Holtermanniella	0	0	0	0	0	0	0	0	0	0	0	0	0	27	24	33	0	31	0	19	0	0	0	0	0	0	0	0	0	0	0	0	0	0	0	0	0	0	0	0	0	0	0	0	0	0	0
g__Neosetophoma	6593	0	0	0	0	0	0	0	0	0	0	0	0	0	0	1597	0	199	184	0	0	28	0	0	0	0	0	0	0	0	0	0	0	0	0	0	0	0	0	0	35	0	0	0	0	0	0
g__Engyodontium	0	0	0	0	0	0	0	0	0	0	0	0	0	0	0	0	0	0	80	0	0	0	0	0	0	0	0	0	0	0	0	0	0	0	0	0	0	0	0	0	0	0	0	0	0	0	0
NA	0	0	0	0	0	0	0	0	0	0	0	0	0	0	0	0	0	0	0	0	0	0	0	0	0	0	0	0	0	0	0	0	0	0	0	0	78	0	0	0	0	0	0	0	0	0	0
g__Dioszegia	0	0	0	0	0	0	0	20	0	0	0	0	0	0	0	0	0	0	0	22	0	0	0	0	13	0	0	0	0	0	0	0	0	0	0	0	0	0	0	0	0	0	0	0	0	0	0
NA	0	0	0	0	0	0	0	0	0	0	0	0	0	0	0	0	0	0	73	0	0	0	0	0	0	0	0	0	0	0	0	0	0	0	0	0	0	0	0	0	0	0	0	0	0	0	0
g__Tilletiopsis	0	0	0	0	0	994	2936	8	0	0	0	0	0	202	39	4	0	41	89	189	0	1173	0	0	47	31	0	0	0	0	0	1	0	0	0	0	0	0	18	0	41	0	0	0	0	0	0
g__Golubevia	0	0	0	0	0	0	0	0	0	0	0	0	0	0	22	0	0	0	0	0	0	4	0	0	46	0	0	0	0	0	0	0	0	0	0	0	0	0	0	0	0	0	0	0	0	0	0
g__Macalpinomyces	0	0	0	0	0	0	0	72	0	0	0	0	0	0	0	0	0	0	0	0	0	0	0	0	0	0	0	0	0	0	0	0	0	0	0	0	0	0	0	0	0	0	0	0	0	0	0
g__Wallemia	479	0	471	0	0	1694	0	460	103	0	0	0	1624	2858	1111	351	0	1355	296	1132	0	75	0	7	105	88	1	1272	0	147	0	105	0	0	18	1	3	59	71	0	127	0	0	0	0	0	0
g__Erythrobasidium	0	0	0	0	0	0	0	68	0	0	0	0	0	0	0	0	0	0	0	0	0	0	0	0	0	0	0	0	0	0	0	0	0	0	0	0	0	0	0	0	0	0	0	0	0	0	0
g__Acaulium	0	0	0	0	0	0	0	0	0	0	0	0	0	0	18	0	0	16	0	10	0	0	0	0	0	0	0	0	0	0	0	0	0	0	0	0	0	0	23	0	0	0	0	0	0	0	0
g__Blumeria	75	937	337	2	0	47	824	421	200	1408	0	159	0	7856	126	15	33	39	314	766	0	3	0	7	1709	38	0	0	0	0	1	116	0	0	36	0	0	2	359	0	6	0	0	0	0	0	0
g__Acrostalagmus	0	0	0	0	0	0	0	0	0	0	0	0	0	4115	93	1317	0	0	0	0	0	0	0	0	34	0	0	0	0	0	0	0	0	0	0	0	0	0	0	0	187	0	0	0	0	0	0
NA	0	0	0	0	0	0	0	0	59	0	0	0	0	0	0	0	2	0	0	0	0	0	0	0	0	0	0	0	0	0	0	0	0	0	0	0	0	0	0	0	0	0	0	0	0	0	0
NA	58	0	0	0	0	0	0	0	0	0	0	0	0	0	0	0	0	0	0	0	0	0	0	0	0	0	0	0	0	0	0	0	0	0	0	0	0	0	0	0	0	0	0	0	0	0	0
g__Cryptococcus	0	0	0	0	0	0	0	22	0	0	0	0	0	0	30	0	0	99	0	436	0	7	0	0	0	33	0	0	0	0	0	0	0	0	0	0	1	0	0	1	0	0	50917	67132	0	0	1
g__Moesziomyces	429	0	0	0	0	160	0	536	481	0	0	0	0	1706	563	224	0	418	431	743	0	82	0	16	97	16	0	0	0	333	0	0	0	0	9	3	0	31	108	0	185	0	0	0	0	0	0
g__Vanrija	0	0	0	0	0	0	0	0	0	0	0	0	0	0	0	0	0	0	0	0	0	0	0	0	0	0	0	0	0	0	1	0	0	0	0	0	0	0	26	0	28	0	0	0	0	0	0
g__Vagicola	0	0	0	0	0	0	0	21	0	0	0	0	0	0	34	0	0	0	0	0	0	0	0	0	0	0	0	0	0	0	0	0	0	0	0	0	0	0	0	0	0	0	0	0	0	0	0
g__Gibellulopsis	42	0	0	0	0	0	0	7	0	0	0	0	0	0	0	0	0	0	0	0	0	0	0	0	0	0	0	0	0	0	0	0	0	0	54	0	0	0	0	0	0	0	0	0	0	0	0
g__Wallrothiella	0	0	0	0	0	0	0	403	459	0	0	0	0	878	2111	0	0	292	0	134	0	34	0	0	133	0	1	0	0	158	0	250	0	0	0	0	19	0	221	0	192	0	0	0	0	0	0
g__Phialocephala	0	0	0	0	0	0	0	0	0	0	0	0	0	0	0	0	0	0	0	0	0	0	0	0	0	0	0	0	0	0	0	0	0	0	0	0	0	49	0	0	0	0	0	0	0	0	0
g__Phallus	0	0	0	0	0	0	0	0	0	0	0	0	0	0	0	0	0	0	0	0	0	0	0	0	0	0	0	0	0	0	0	0	0	0	0	0	2	0	0	0	46	0	0	0	0	0	0
NA	0	0	0	0	0	47	0	0	0	0	0	0	0	0	23	0	0	0	0	0	0	0	0	1	0	0	0	0	0	0	0	0	0	0	0	0	0	0	10	0	0	0	0	0	0	0	0
NA	0	0	0	0	0	0	0	1	0	0	0	0	0	0	0	0	0	0	47	0	0	0	0	0	0	0	0	0	0	0	0	0	0	0	0	0	0	0	0	0	0	0	0	0	0	0	0
NA	0	0	0	0	0	0	0	0	0	0	0	0	0	0	0	0	0	0	0	0	0	0	0	0	47	0	0	0	0	0	0	0	0	0	0	0	0	0	0	0	0	0	0	0	0	0	0
g__Tilletia	0	0	0	0	0	0	0	0	0	0	0	0	0	0	58	0	0	0	0	0	0	0	0	0	0	0	0	0	0	0	0	0	0	0	9	0	0	0	0	0	0	0	0	0	0	0	0
g__Puccinia	0	0	0	0	0	5	0	5	0	0	0	0	0	24	0	0	0	0	3	4	0	0	0	0	0	0	0	0	0	0	0	0	0	0	0	0	0	0	0	0	0	0	0	0	0	0	0
g__Xeromyces	0	0	0	0	0	0	0	990	0	0	0	0	0	0	198	0	0	0	0	0	0	0	0	0	0	0	0	0	0	0	0	0	0	0	0	0	0	0	0	0	0	0	0	0	0	0	0
g__Leucothecium	0	0	0	0	0	0	0	41	0	0	0	0	0	0	0	0	0	0	0	0	0	0	0	0	0	0	0	0	0	0	0	0	0	0	0	0	0	0	0	0	0	0	0	0	0	0	0
g__Cephalotrichiella	0	0	0	0	0	37	0	0	0	0	0	0	0	0	0	0	0	0	0	0	0	1	0	0	0	0	0	0	0	0	0	0	0	0	0	0	0	0	0	0	0	0	0	0	0	0	0
g__Armillaria	0	0	0	0	0	0	0	0	0	0	0	0	0	0	0	0	0	0	0	0	0	0	0	0	0	0	0	0	0	35	0	0	0	0	0	0	0	0	0	0	0	0	0	0	0	0	0
g__Monascus	0	0	0	0	0	0	0	0	0	0	0	0	0	0	0	0	0	0	0	0	0	0	0	0	34	0	0	0	0	0	0	0	0	0	0	0	0	0	0	0	0	0	0	0	0	0	0
g__Schizophyllum	0	0	0	0	0	0	0	0	0	0	0	0	0	0	0	0	4464	0	0	0	0	0	0	11	0	0	0	0	0	0	0	0	0	0	0	0	0	0	0	0	0	0	0	0	0	0	0
g__Rhinocladium	0	0	0	0	0	0	0	0	0	0	0	0	0	0	33	0	0	0	0	0	0	0	0	0	0	0	0	0	0	0	0	0	0	0	0	0	0	0	0	0	0	0	0	0	0	0	0
NA	0	0	0	0	4	0	0	0	0	0	0	0	0	0	0	1	0	0	0	26	0	0	0	0	0	2	0	6	0	0	1	0	0	0	0	0	0	0	4	0	0	0	0	0	0	0	0
g__Aspergillus	5429	1458	9033	0	0	25186	0	8989	4549	0	1	479	10198	19712	13513	8853	0	13137	8430	16014	880	2164	22	171	1463	1446	17	2	1	569	2052	0	1	2	373	27	196	1142	4949	3	3030	0	0	0	0	0	0
NA	0	0	0	0	0	0	0	0	0	0	0	0	0	0	0	0	0	27	0	0	0	0	0	0	0	0	0	0	0	0	0	0	0	0	0	0	0	0	0	0	0	0	0	0	0	0	0
g__Hyphodermella	0	0	0	0	0	0	0	0	0	0	0	0	0	0	0	0	0	0	0	0	0	0	0	0	27	0	0	0	0	0	0	0	0	0	0	0	0	0	0	0	0	0	0	0	0	0	0
g__Stereum	0	0	0	0	0	0	0	0	0	0	0	0	0	0	0	0	0	0	0	0	0	0	0	0	0	0	0	0	0	0	0	0	0	0	0	0	0	0	27	0	0	0	0	0	0	0	0
g__Sampaiozyma	0	0	0	0	0	0	0	0	0	0	0	0	0	0	0	0	0	0	0	0	0	0	0	0	23	0	0	0	0	0	0	0	0	0	0	0	0	0	0	0	0	0	0	0	0	0	0
g__Lasionectria	0	0	0	0	0	0	0	0	0	0	0	0	0	0	0	0	0	0	0	0	0	0	0	0	0	23	0	0	0	0	0	0	0	0	0	0	0	0	0	0	0	0	0	0	0	0	0
g__Rhodotorula	391	0	0	0	0	515	0	143	833	0	0	0	0	2348	424	233	1260	14	373	163	0	48	0	11	13	0	0	0	0	0	0	0	0	0	3	0	1	0	17	0	6	0	0	0	0	0	0
g__Chordomyces	0	0	0	0	0	0	0	0	0	0	0	0	0	0	0	0	0	0	0	0	0	0	0	0	0	0	0	0	0	0	0	0	0	0	0	0	0	0	0	0	24	0	0	0	0	0	0
g__Wardomyces	0	0	0	0	0	0	0	0	0	0	0	0	0	0	0	0	0	0	0	22	0	0	0	0	0	0	0	0	0	0	0	0	0	0	0	0	0	0	0	0	0	0	0	0	0	0	0
NA	0	0	0	0	0	0	0	0	0	0	0	0	0	0	0	0	0	0	0	22	0	0	0	0	0	0	0	0	0	0	0	0	0	0	0	0	0	0	0	0	0	0	0	0	0	0	0
g__Peniophora	0	0	0	0	0	0	0	0	0	0	0	0	0	0	21	0	0	0	0	0	0	0	0	0	0	0	0	0	0	0	0	0	0	0	0	0	0	0	0	0	0	0	0	0	0	0	0
g__Parastagonospora	0	0	0	0	0	0	0	0	0	0	0	0	0	0	27	0	0	0	0	43	0	0	0	0	0	0	0	0	0	0	3624	0	0	0	0	0	0	0	9	0	0	0	0	0	0	0	0
g__Xanthothecium	0	0	0	0	0	0	0	0	0	0	0	0	0	0	6	0	0	12	0	20	0	1	0	0	0	0	0	0	0	0	0	0	0	0	0	0	0	0	0	0	0	0	0	0	0	0	0
g__Symmetrospora	1074	0	1515	0	0	287	0	273	782	0	0	0	0	363	261	0	0	0	800	886	0	7	0	2	88	314	0	0	0	0	0	0	0	0	0	1	0	0	0	0	87	0	0	0	0	0	0
g__Cutaneotrichosporon	0	0	0	0	0	0	0	0	0	0	0	0	0	0	38	0	0	0	0	0	0	0	0	0	0	0	0	0	0	0	0	0	0	0	0	0	0	0	0	0	0	0	0	0	0	0	0
g__Pseudogymnoascus	0	0	0	0	0	0	0	0	0	0	0	0	0	0	17	0	0	0	0	0	0	0	0	0	0	0	0	0	0	0	0	0	0	0	0	0	0	0	7	0	0	0	0	0	0	0	0
g__Alternaria	4177	4765	2537	7303	2530	4728	2	3965	3205	17359	35892	4498	8930	2683	1902	0	0	3878	1673	9989	1175	574	0	8	764	338	0	2	1	108	1	653	2	4	44	5	35	0	735	1	82	0	0	0	0	1	1
g__Thermoascus	0	0	0	0	0	0	0	0	0	0	0	0	0	0	2	0	0	0	0	0	0	3	0	0	0	0	0	0	0	0	0	0	0	0	0	0	0	0	10	0	0	0	0	0	0	0	0
g__Mortierella	0	0	0	0	0	0	0	0	0	0	0	0	0	0	0	0	0	0	0	0	0	0	0	0	0	0	0	0	0	0	0	0	0	0	0	0	0	0	0	0	15	0	0	0	0	0	0
g__Melanocarpus	0	0	0	0	0	0	0	0	0	0	0	0	0	0	0	0	0	0	0	0	0	14	0	0	0	0	0	0	0	0	0	0	0	0	0	0	0	0	0	0	0	0	0	0	0	0	0
g__Malbranchea	0	0	0	0	0	0	0	0	0	0	0	0	0	0	0	0	0	0	0	0	0	0	0	0	14	0	0	0	0	0	0	0	0	0	0	0	0	0	0	0	0	0	0	0	0	0	0
g__Gamsia	0	0	0	0	0	0	0	0	0	0	0	0	0	0	12	0	0	0	0	0	0	0	0	0	0	0	0	0	0	0	0	0	0	0	0	0	0	0	0	0	0	0	0	0	0	0	0
g__Tricholoma	0	0	0	0	0	0	0	0	0	0	0	0	0	0	0	0	0	0	0	0	0	12	0	0	0	0	0	0	0	0	0	0	0	0	0	0	0	0	0	0	0	0	0	0	0	0	0
NA	0	0	0	0	0	0	0	0	0	0	0	0	0	0	0	0	0	0	0	11	0	0	0	0	0	0	0	0	0	0	0	0	0	0	0	0	0	0	0	0	0	0	0	0	0	0	0
g__Trichosporon	0	0	0	0	0	0	0	0	0	0	0	0	0	0	0	0	0	0	0	0	0	8	0	1	0	0	0	0	0	0	0	0	0	0	2	0	0	0	0	0	0	0	0	0	0	0	0
g__Granulobasidium	0	0	0	0	0	0	0	0	0	0	0	0	0	0	0	0	0	0	0	0	0	0	0	0	0	0	0	0	0	0	0	0	0	0	0	0	11	0	0	0	0	0	0	0	0	0	0
g__Meyerozyma	0	0	0	0	0	0	0	0	0	0	0	0	0	0	0	0	0	0	0	0	0	0	0	0	0	0	0	0	0	0	0	0	0	0	0	0	0	0	11	0	0	0	0	0	0	0	0
g__Epicoccum	0	0	0	0	0	0	0	42	0	0	0	3026	0	0	45	256	0	0	0	228	0	0	0	0	0	0	0	0	0	0	0	0	559	0	0	0	0	0	0	0	47	0	0	0	0	0	0
g__Phialosimplex	0	0	0	0	0	0	0	0	0	0	0	0	0	0	10	0	0	0	0	0	0	0	0	0	0	0	0	0	0	0	0	0	0	0	0	0	0	0	0	0	0	0	0	0	0	0	0
g__Sarocladium	0	0	0	0	0	1175	0	206	0	0	0	0	0	279	373	0	0	1725	146	334	0	38	0	7	122	45	0	0	0	38	0	0	0	0	0	4	0	86	33	0	78	0	0	0	0	0	0
g__Cephaliophora	0	0	0	0	0	0	0	0	0	0	0	0	0	0	0	0	0	0	0	0	0	9	0	0	0	0	0	0	0	0	0	0	0	0	0	0	0	0	0	0	0	0	0	0	0	0	0
g__Acremonium	0	1891	0	0	0	2557	0	101	0	0	0	0	0	0	280	0	0	26	0	124	2598	66	0	26	92	246	0	0	0	0	0	0	0	0	110	0	7	105	135	0	0	0	0	0	0	0	0
g__Rhinocladiella	0	0	0	0	0	0	0	0	0	0	0	0	0	0	8	0	0	0	0	0	0	0	0	0	0	0	0	0	0	0	0	0	0	0	0	0	0	0	0	0	0	0	0	0	0	0	0
g__Gloeohypochnicium	0	0	0	0	0	0	0	0	0	0	0	0	0	0	0	0	0	0	0	0	0	0	0	0	0	0	0	0	0	0	0	0	0	0	0	0	8	0	0	0	0	0	0	0	0	0	0
g__Claviceps	71266	0	0	0	0	0	0	2	0	0	1	0	0	0	1085	3143	0	517	541	1716	0	19	3	0	0	0	0	0	0	2	0	0	0	0	0	0	0	1	0	0	0	0	0	0	0	0	0
g__Neocamarosporium	0	0	0	0	0	0	0	0	0	0	0	0	0	0	2539	0	0	0	0	0	0	0	0	0	0	0	0	0	0	0	0	0	0	0	0	0	0	1	0	0	0	0	0	0	0	0	0
g__Phellinus	0	0	0	0	0	0	0	0	0	0	0	0	0	0	0	0	0	0	0	0	0	7	0	0	0	0	0	0	0	0	0	0	0	0	0	0	0	0	0	0	0	0	0	0	0	0	0
g__Stagonospora	0	0	0	0	0	0	0	0	0	0	0	0	0	0	0	0	0	0	0	0	0	7	0	0	0	0	0	0	0	0	0	0	0	0	0	0	0	0	0	0	0	0	0	0	0	0	0
g__Gibberella	373	0	0	0	1965	0	0	30	588	0	0	0	0	145	26	0	0	108	11	16	0	0	0	1	12	0	0	0	0	0	0	0	0	0	2	0	0	0	1	0	65	0	0	0	0	0	0
g__Tetracladium	0	0	0	0	0	0	0	0	0	0	0	0	0	0	6	0	0	0	0	0	0	0	0	0	0	0	0	0	0	0	0	0	0	0	0	0	0	0	0	0	0	0	0	0	0	0	0
g__Nectriopsis	0	0	0	0	0	0	0	0	0	0	0	0	0	0	6	0	0	0	0	0	0	0	0	0	0	0	0	0	0	0	0	0	0	0	0	0	0	0	0	0	0	0	0	0	0	0	0
g__Echinoderma	0	0	0	0	0	0	0	1	0	1	0	5	0	0	0	1	0	0	0	0	0	0	0	0	0	0	0	0	0	0	0	0	0	0	0	0	0	0	0	0	0	0	0	0	0	0	0
g__Bulleromyces	0	0	0	0	0	0	0	205	143	0	0	0	0	351	180	158	0	167	24	266	0	26	0	3	58	18	0	0	0	0	0	0	0	0	3	0	0	0	65	0	6	0	0	0	0	0	0
g__Entyloma	0	0	0	0	0	0	0	0	0	0	0	0	0	0	0	0	0	0	0	0	0	0	0	5	0	0	0	0	0	0	0	0	0	0	0	0	0	0	0	0	0	0	0	0	0	0	0
NA	0	0	1015	0	0	1072	0	0	0	0	0	0	0	0	25	0	0	0	0	257	0	21	0	1	0	0	0	0	0	0	1	0	0	0	0	0	0	0	20	0	0	0	0	0	0	0	0
g__Ustilago	2163	436	0	0	0	16362	3679	5863	2617	2354	0	1349	1	341	294	0	0	304	8776	3432	0	6	0	2	0	377	0	0	0	122	0	0	0	0	113	3	24	0	72	0	26	0	0	0	0	0	0
g__Scopulariopsis	0	431	0	0	0	363	0	99	0	0	0	0	305	0	111	227	0	189	72	659	0	6	0	0	9	27	0	0	0	0	0	0	0	0	7	0	0	34	194	0	0	0	0	0	0	0	0
g__Myxotrichum	0	0	0	0	0	0	0	0	0	0	0	0	0	0	0	0	0	0	0	0	0	4	0	0	0	0	0	0	0	0	0	0	0	0	0	0	0	0	0	0	0	0	0	0	0	0	0
g__Paecilomyces	0	0	0	0	0	0	0	0	0	0	0	0	0	0	3	0	0	0	0	1	0	0	0	0	0	0	0	0	0	0	0	0	0	0	0	0	0	0	0	0	0	0	0	0	0	0	0
g__Trichoderma	0	0	0	0	0	848	0	72	0	0	0	0	0	372	508	0	0	1070	0	328	0	30	0	8	28	59	1	0	0	0	0	0	0	0	3	0	0	0	164	0	27	0	0	0	0	0	0
g__Coprinopsis	0	0	0	0	0	0	0	0	0	0	0	0	0	0	0	0	0	0	0	0	0	3	0	0	0	0	0	0	0	0	0	0	0	0	0	0	0	0	0	0	0	0	0	0	0	0	0
