# Supplementary material for: Commensal yeast promotes Salmonella Typhimurium virulence
Source: Nature. 2025 Sep 3;645(8082):1002–10. doi: 10.1038/s41586-025-09415-y (PMC12460169; doi:10.1038/s41586-025-09415-y)
Supplement: Supplementary file 5 — Source Data Fig. 1 [file 41586_2025_9415_MOESM5_ESM.xlsx]

## Sheet: 1c
Cage 1	Cage 2	Cage 3
10	2240	12629
27	467	6162
98	72	2132
		6467
		7073

## Sheet: 1e
% weight loss			cecum			liver			spleen
STm	STm + C. albicans		STm	STm + C. albicans		STm	STm + C. albicans		STm	STm + C. albicans
9.6	14.1		50725	680000		2	28		6	212
15.6	13.6		12903	368421		2	37		10	105
10.6	15.6		1333	848485		(Below LOD) 0.3	33		(Below LOD) 0.3	800
2	8		8438	258065		(Below LOD) 0.3	13		(Below LOD) 0.3	189
6.3	10.6		2468	1627		(Below LOD) 0.3	3		3	15
6	5.8		167308	2833333		(Below LOD) 0.3	(Below LOD) 0.3		(Below LOD) 0.3	8
9.1	9.2		461538	3750000		(Below LOD) 0.3	33		3	152
3.2	4.4		13846	192771		16	(Below LOD) 0.3		(Below LOD) 0.3	(Below LOD) 0.3
12.4	14.4		1783784	3582090		18	39		46	264
7.1	13.1		160494	1849315		(Below LOD) 0.3	53		7	232
11.1702	5.71429		3235.29	424242		14.3885	12.8205		8.62069	76.9231
7.6087	12.7072		408163	1714286		9.14634	203.39		18.0851	853.659
5.92105	15.7635		2317.07	27659.6		1.49254	20		13.75	1304.35
3.15789	10.8434			12500			7.92079			32.2581
12.6984	11.1111
9.1	10.8
10.1	19.8
6.8	21.5
	12.1
