# Supplementary material for: Commensal yeast promotes Salmonella Typhimurium virulence
Source: Nature. 2025 Sep 3;645(8082):1002–10. doi: 10.1038/s41586-025-09415-y (PMC12460169; doi:10.1038/s41586-025-09415-y)
Supplement: Supplementary file 6 — Source Data Fig. 2 [file 41586_2025_9415_MOESM6_ESM.xlsx]

## Sheet: 2a
STm WT	STm WT + C. albicans	STm WT + C. albicans HK
100	168.42	126.81
100	166.67	83.33
100	188.28	97.49

## Sheet: 2b
STm WT + C. albicans WT	STm WT + C. albicans HK	STm △fim + C. albicans WT
160.763	177.78	54.6684
188.622	226.709	39.6698
344.066	202.697	98.1574
232.611		52.0544
158.911
165.286

## Sheet: 2d
STm △fim	STm △fim + C. albicans
100	39.4
100	50.877
100	75.82
100	53.85
100	65.22

## Sheet: 2h
STm WT	STm WT + 0.5mM L-arginine	STm WT + 1mM L-arginine
100	151.05	172.6
100	153.74	131.27
100	145.45	211.11

## Sheet: 2i
arcA			argF			STM4351
STm WT	STm WT + C. albicans		STm WT	STm WT + C. albicans		STm WT	STm WT + C. albicans
1.14451	105.686		0.818925	918.906		0.412611	7.14955
0.873739	6.12785		1.22111	17.254		2.42359	13.4421
4.85764	7.77354		4.5176	16.1909		2.96932	3.46292
0.299552	2.6447		0.290603	2.17639		1.64768	9.28867
0.68723	1.21633		0.761715	0.583675		0.204395	6.80209
	4.7332			1.89304			6.71059
	45.0262			17.3195			25.9634
	10.6742			2.01104			14.9141
