# Supplementary material for: Commensal yeast promotes Salmonella Typhimurium virulence
Source: Nature. 2025 Sep 3;645(8082):1002–10. doi: 10.1038/s41586-025-09415-y (PMC12460169; doi:10.1038/s41586-025-09415-y)
Supplement: Supplementary file 7 — Source Data Fig. 3 [file 41586_2025_9415_MOESM7_ESM.xlsx]

## Sheet: 3a
ARG1			ARG4
C. albicans	C. albicans + STm WT		C. albicans	C. albicans + STm WT
1	133.627		1	111.132
1	88.0254		1	45.6886
1	68.4352		1	64.6051
			1	34.2652
			1	30.3835
			1	38.4205

## Sheet: 3b
STm WT	STm WT + C. albicans WT	STm WT + C. albicans arg4△/△	STm WT + C. albicans arg4△/△ + ARG4
100	155.41	107.1	171.44
100	174.42	107.55	176.19
100	178.85	97.72	173.55

## Sheet: 3d
cecum					spleen
STm	STm + C. albicans	STm WT + C. albicans arg4△/△	STm WT + C. albicans arg4△/△ + ARG4		STm	STm + C. albicans	STm WT + C. albicans arg4△/△	STm WT + C. albicans arg4△/△ + ARG4
1149.43	114286	5535.71	1.70213e+06		10.0775	8.06452	(Below LOD) 0.3	0.103627
69117.6	410256	250000	500000		5.55556	737.5	2.12766	51.2821
77611.9	25373.1	31884.1	426230		14.7727	562.5	28.7671	351.351
44117.6	730769	306452	3.47222e+06		4.5977	31.0811	(Below LOD) 0.3	1010.1
1111.11	1.92308e+07	131373	600000		5.68182	23.913	38.2979	8.33333
136364	4.30556e+06	802469	869565		1.28205	32.5301	37.3626	6.41026
3538.46	2.84091e+06	694118	1.69014e+06		32.4675	22.9358	(Below LOD) 0.3	48.4848
45333.3	1.96429e+06	2285.71			29.2683	181.818	(Below LOD) 0.3
297297	14285.7	58.3333			6.31579	61.9718	(Below LOD) 0.3
229885	872727				20.4545	0.3
84415.6	1.65217e+06				78.9474	3.94737
3448.28	1.42857e+07				1.86916	84.507
169.231	3.29268e+06				15.1899	14.2857
191781					(Below LOD) 0.3
500000					2.29885
1.21569e+06					30.6667
3235.29					5.74713
7500					(Below LOD) 0.3
