# Supplementary material for: Commensal yeast promotes Salmonella Typhimurium virulence
Source: Nature. 2025 Sep 3;645(8082):1002–10. doi: 10.1038/s41586-025-09415-y (PMC12460169; doi:10.1038/s41586-025-09415-y)
Supplement: Supplementary file 8 — Source Data Fig. 4 [file 41586_2025_9415_MOESM8_ESM.xlsx]

## Sheet: 4b
C. albicans	C. albicans + STm WT	C. albicans + STm △fim	C. albicans + STm △invA
100	133.627	38.7493	20.9702
100	88.0254	27.6264	3.99268
100	68.4352	43.0189	28.3879
100	49.6139		10.4075
100	55.3381		9.93348
100	58.264

## Sheet: 4c
C. albicans	C. albicans + STm WT	C. albicans + STm △sipA△sopABDE2	C. albicans + STm △sipA	C. albicans + STm △sopABDE2	C. albicans + STm △sopBE2	C. albicans + STm △sopB
100	17.0931	1.90839	7.76259	1.46832	2.21278	0.779496
100	16.1414	5.60717	20.034	4.65385	2.26125	3.05369
100	22.1978	9.43602	16.153	4.88657	0.0135269	1.34764

## Sheet: 4e
STm △sopB	STm △sopB + C. albicans
100	106.286
100	106.977
100	115.385

## Sheet: 4f
cecum			spleen
STm △sopB	STm △sopB + C. albicans		STm △sopB	STm △sopB + C. albicans
72000	75000		365.079	387.755
121429	33846.2		62.963	21.9512
112000	517857		52.2388	920
10277.8	7727.27		27.7108	68.2927
321429	8529.41		25.5814	53.2258
1.30769e+06	6857.14		2.53165	7.79221
1.95652e+06	175000		14.6067	1.35135
784314	348837		Below LOD) 0.3	1.05263

## Sheet: 4g
tetO-sopB
with Dox	without Dox
1	1.75006
1	2.55154
1	1.83346
1	4.11634
1	11.8684
1	2.22924
