# Supplementary material for: Commensal yeast promotes Salmonella Typhimurium virulence
Source: Nature. 2025 Sep 3;645(8082):1002–10. doi: 10.1038/s41586-025-09415-y (PMC12460169; doi:10.1038/s41586-025-09415-y)
Supplement: Supplementary file 9 — Source Data Fig. 5 [file 41586_2025_9415_MOESM9_ESM.xlsx]

## Sheet: 5b
Il17			CxCl1
STm	STm WT + C. albicans		STm	STm WT + C. albicans
308.198	18.1523		183.112	109.215
419.357	24.0705		183.646	17.4573
112.19	43.258		264.713	56.284
150.398	12.93		133.806	96.3255
117.548	28.2107		118.565	101.615
163.611	33.1745		374.537	76.1136
18.1674	99.9216		67.1982	26.1508
9.82606	47.9927		112.041	146.187
55.9754	129.144		69.717
72.4011	7.73871
608.483	220.669
817.493	30.5193
1558.35	162.789
1217.61

## Sheet: 5d
Il17			CxCl1
STm	STm WT + 2% L-arginine		STm	STm WT + 2% L-arginine
8.42858	31.0454		22.6795	24.989
250.034	9.27255		175.939	21.4378
2.94435	7.56867		17.9853	13.6491
769.572	55.0076		214.906	157.246
319.406	0.036132		122.764	0.91
539.974	0.779922		103.63	0.366459

## Sheet: 5e
cecum			spleen
STm	STm WT + 2% L-arginine		STm	STm WT + 2% L-arginine
1884.06	33823.5		12	23.0769
4761.9	6268.66		1.28205	24.6377
37974.7	16037.7		16.8539	49.5238
845.455	1.07937e+06		29.3333	116.923
2380.95	17894.7		22.619	186.047
25882.4	25000		16.129	185.185

## Sheet: 5g
arcA
STm △STM4351	STm △STM4351 + C. albicans
1.97591	2.22267
2.4485	4.23683
1.36248	1.32457
8.61393	0.00835964
4.1569	0.00773749
0.00423673	0.0023821

## Sheet: 5h
cecum			spleen
STm △STM4351	STm △STM4351 + C. albicans		STm △STM4351	STm △STM4351 + C. albicans
18333.3	35789.5		22.7273	466.667
5245.9	136000		38.7097	51.4286
113043	31363.6		13.6986	31.25
206452	138462		2.96296	13.4884
21081.1	61538.5		10.3226	8.64865
237838	2812500		9.72973	200

## Sheet: 5j
cecum
STm	STm + C. albicans	STm + C. albicans + L-lysine
60000	66666.7	163333
5714.29	1.01667e+06	600000
64814.8	172000	129032
38144.3	636364	172840
157692	7.4359e+06	70731.7
56701	614035	555556
117857	1200000	82608.7
78000	640000	620690
696203	542373	125000
		131579
		653846

## Sheet: 5k
Il17				CxCl1
STm	STm + C. albicans	STm + C. albicans + L-lysine		STm	STm + C. albicans	STm + C. albicans + L-lysine
187.89	118.606	72.0047		183.154	143.566	127.706
336.343	40.1005	298.78		172.78	32.5948	223.644
712.166	1.85645	311.026		352.585	58.3186	217.571
127.769	59.0092	741.948		134.917	44.2642	356.153
92.216	64.8777			349.359	123.315	149.548
101.521	89.1496	129.657		87.8652	62.6837	180.115
