# Supplementary material for: Commensal yeast promotes Salmonella Typhimurium virulence
Source: Nature. 2025 Sep 3;645(8082):1002–10. doi: 10.1038/s41586-025-09415-y (PMC12460169; doi:10.1038/s41586-025-09415-y)
Supplement: Supplementary file 10 — Source Data Extended Data Fig. 1 [file 41586_2025_9415_MOESM10_ESM.xlsx]

## Sheet: Extended Fig 1a
before infection			after infection
Cage 1	Cage 2	Cage 3	Cage 1	Cage 2	Cage 3
0.01	0.62	1.62	0.03	64.67	92.45
0	0.01	0.01	0.06	97.15	24.93
0.01	0.02	0.01	0.17	3.89	46.64
		0.01			55.38
		0.03			85.19

## Sheet: Extended Fig 1b
Cage 1	Cage 2	Cage 3
0.5	311	542
2	71	299
11	7	131
		753
		443

## Sheet: Extended Fig 1c
feces					small intestine
24h		48h			48h
STm	STm + C. albicans	STm	STm + C. albicans		STm	STm + C. albicans
1956522	5062500	5636364	4500000		120	1
3351351	2333333	520000	3818182		3240000	1267
4153846	2200000	14545	6666667		1257	333
2333333	765000	12000	2307692		360	800
2451613	1391304	1454545	100000		89	1560
1806452	1333333	2400000	9302326		6800	4065
2347826	1478261	7176471	4750000		352	1000
1407407	2458333	102439	4478261		8250	624242
2363636	1400000	1565217	7400000		1433	3667
1900000	1217391	2228571	3920000		100000	8400
4347826	1642857	173913	2153846		444444	1764706
666667	12000000	2923077	363636		240	18000000
3157895	2250000	21666.7	888889			56000000

## Sheet: Extended Fig 1d
PP			MLN
STm	STm + C. albicans		STm	STm + C. albicans
7333	350		197	467
8000	4000		651	288
4500	4250		1281	1000
86	7000		291	3878
8400	4545		1139	1081
1125	3143		1075	7500
2020	3000		891	2
5222	1325		326	188
1900	383		365	207
2571	517		567	134
2000	250		1176.47	2580.65
	428.571		3611.11	4000
10000	14117.6		1372.55	11851.9
	12000			2000

## Sheet: Extended Fig 1e
feces					small intestine			cecum			liver			spleen			PP			MLN
24h		48h			48h			48h			48h			48h			C. albicans	C. albicans (+STm)		C. albicans	C. albicans (+STm)
C. albicans	C. albicans (+STm)	C. albicans	C. albicans (+STm)		C. albicans	C. albicans (+STm)		C. albicans	C. albicans (+STm)		C. albicans	C. albicans (+STm)		C. albicans	C. albicans (+STm)		(Below LOD) 0.3	(Below LOD) 0.3		(Below LOD) 0.3	(Below LOD) 0.3
15238.1	300000	190.476	2000		1200	60		12.0482	24		(Below LOD) 0.3	(Below LOD) 0.3		(Below LOD) 0.3	(Below LOD) 0.3		(Below LOD) 0.3	(Below LOD) 0.3		(Below LOD) 0.3	(Below LOD) 0.3
21276.6	440000	222.222	1127		384.615	(Below LOD) 0.3		3.19149	7		(Below LOD) 0.3	(Below LOD) 0.3		(Below LOD) 0.3	(Below LOD) 0.3		(Below LOD) 0.3	(Below LOD) 0.3		(Below LOD) 0.3	(Below LOD) 0.3
13333.3	228000	600	267		500	73.3		2.66667	6.1		(Below LOD) 0.3	(Below LOD) 0.3		(Below LOD) 0.3	(Below LOD) 0.3			(Below LOD) 0.3			(Below LOD) 0.3
	250000		369			1920			(Below LOD) 0.3			(Below LOD) 0.3			(Below LOD) 0.3			(Below LOD) 0.3			(Below LOD) 0.3
	86000		700			32			(Below LOD) 0.3			(Below LOD) 0.3			(Below LOD) 0.3			(Below LOD) 0.3			(Below LOD) 0.3
	3000		605			290.3			15.3			(Below LOD) 0.3			(Below LOD) 0.3			16.7			16.7
	7478		1167			540			91.7			(Below LOD) 0.3			(Below LOD) 0.3			(Below LOD) 0.3			(Below LOD) 0.3
	3083		4261			848.5			(Below LOD) 0.3			(Below LOD) 0.3			(Below LOD) 0.3			16.7			16.7
	8500		7000			4166.7			477.6			(Below LOD) 0.3			(Below LOD) 0.3			(Below LOD) 0.3			(Below LOD) 0.3
	6261		2080			(Below LOD) 0.3			117.8			(Below LOD) 0.3			(Below LOD) 0.3			(Below LOD) 0.3			(Below LOD) 0.3
	1071.43		15.3846			2352.94			(Below LOD) 0.3			(Below LOD) 0.3			(Below LOD) 0.3			(Below LOD) 0.3			2
	27586.2		181.818			8333.33			(Below LOD) 0.3			(Below LOD) 0.3			(Below LOD) 0.3			5.88235			29.63
	2500		200			14444.4			2.12766			(Below LOD) 0.3			(Below LOD) 0.3			(Below LOD) 0.3			(Below LOD) 0.3
						1000			(Below LOD) 0.3			(Below LOD) 0.3			(Below LOD) 0.3

## Sheet: Extended Fig 1f
STm CFU
feces							small intestine			liver			spleen
24h		48h		72h			72h			72h			72h
STm	STm + C. albicans	STm	STm + C. albicans	STm	STm + C. albicans		STm	STm + C. albicans		STm	STm + C. albicans		STm	STm + C. albicans
80000	13125	430769	1.06154e+07	305263	6.22222e+06		135484	190000		(Below LOD) 0.3	468.085		16.9231	46.3415
27500	40000	400000	900000	1500000	1.38462e+06		31111.1	147826		4	1138.46		2.89157	52.2727
1.05714e+06	341176	312000	30800000	293333	1.13333e+06		5555.56	27692.3		(Below LOD) 0.3	(Below LOD) 0.3		(Below LOD) 0.3	1023.26
59166.7	37647.1	928571	544444	208000	353846		366667	37037		45.6522	32.4786		39.0244	666.667
47500	93333.3	850000	235294	338462	377778		80000	168000		(Below LOD) 0.3	750		4.13793	300.769
1480000	52500	475000	892308	2900000	666667		276190	828571		1.93548	(Below LOD) 0.3		5.50725	75.3247
585714	58000	147826	1.46667e+06	720000	80000		30833.3	1.17143e+06		40	60.7143		28.5714	423.529
115714	27692.3	156522	6000000		714286		1.02857e+07			22.2222	902.778		16.2857	1232.88
C. albicans CFU
feces				small intestine		cecum
24h	48h	72h		72h		72h
4625	876.923	466.667		130		9.09091
8800	5666.67	21.5385		6260.87		8.08511
40000	1720	1800		1641.03		28.75
4470.59	488.889	276.923		1407.41		20
4666.67	529.412	24.4444		792		15
13750	9384.62	1133.33		152.381		5.88235
7600	3777.78	41.3333		1257.14		5.88235
8769.23	6000	614.286				4.73684

## Sheet: Extended Fig 1h
feces
day 1		day 2		day 3		day 4		day 5		day 6		day 7		day 9
STm	STm + C. albicans	STm	STm + C. albicans	STm	STm + C. albicans	STm	STm + C. albicans	STm	STm + C. albicans	STm	STm + C. albicans	STm	STm + C. albicans	STm	STm + C. albicans
195.122	2758.62	73.6842	33.3333	158.974	1.13208	4745.76	7333.33	10232.6	596491	5454.55	444444	123.077	350.877	108.108	32653.1
187.5	11612.9	85.7143	80952.4	74.2857	4935.06	10181.8	111765	322.581	1.72222e+06	7500	2162.16	6666.67	3130.43	9565.22	1217.39
97.561	1294.12	6.36364	18.1818	20.9524	1.30435	105.263	493.333	5.26316	1.11111e+06	6428.57	266667	208.333	260.87	9615.38	176.471
245.614	285.714	562.5	243.902	103.704	25316.5	226.667	345946	115	578947	6666.67	38888.9	169.231	9523.81	171429	14615.4
115.385	596.491	1.25	493.506	29.2683	16	52.1739	422.222	11.2676	62105.3	32000	9600	708.333	100	100000	689.655
	250		640		46913.6		260000		2.36364e+06		1520000		5000		42857.1
	240		352.941		23.1884		933.333		17500		7619.05		176.471		251429
	387.097		311.111		435.644		1000		10000		37209.3		75949.4		491228
	55.5556		18.0952		1.1		717.949		2250		100		694.444		15500
	16363.6		37.2881		17.5		14736.8		160000		280000		37.7358		2367.35
cecum			liver			spleen			small intestine
STm	STm + C. albicans		STm	STm + C. albicans		STm	STm + C. albicans		STm	STm + C. albicans
7.14286	7307.69		2.43056	6.91244		3.92157	26.7241		31.5789	150
23.3333	52.9412		14.486	12.1951		88.1356	36.4103		152.941	11.1111
(Below LOD) 0.3	33.3333		5.51181	6.53595		10.8696	35.3234		36.3636	5.12821
2.94118	533.333		0.746269	17.2549		8.27068	155.039		6.06061	23.0769
1.66667	22.0339		1.58103	19.6629		6.29921	143.564		3.1746	5.88235
	4324.32			5.61224			13.1429			10.5263
	733.333			(Below LOD) 0.3			1.80723			51.0638
	18518.5			(Below LOD) 0.3			6.25			42.5532
	74.0741			1.12994			13.3333			43.2432
	64.7059			1.0989			9.45274			140
