# Supplementary material for: Commensal yeast promotes Salmonella Typhimurium virulence
Source: Nature. 2025 Sep 3;645(8082):1002–10. doi: 10.1038/s41586-025-09415-y (PMC12460169; doi:10.1038/s41586-025-09415-y)
Supplement: Supplementary file 11 — Source Data Extended Data Fig. 2 [file 41586_2025_9415_MOESM11_ESM.xlsx]

## Sheet: Extended Fig 2b
STm WT	STm WT + C. albicans ATCC
100	218.18
100	160
100	171.01
100	149.37

## Sheet: Extended Fig 2c
STm WT	STm WT + C. albicans SC5314
100	218.18
100	150
100	138.602
100	134.694

## Sheet: Extended Fig 2d
STm WT	STm WT + C. albicans	STm WT + curdlan
160.763	152.49	120
158.911	214.23	102
165.286	174.1	80

## Sheet: Extended Fig 2e
STm WT + C. albicans SC5314	STm △fim + C. albicansSC5314	STm WT + C. albicans SC5314 + mannose	STm △bcf + C. albicans SC5314	STm △invA + C. albicans SC5314	STm △spiB + C. albicans SC5314	STm △invA/△spiB + C. albicans SC5314	STm WT+ C. albicans ATCC	STm WT+ C. albicans 529L
160.763	54.6684	50.4021	205.858	112.354	133.094	129.398	262.113	207.684
188.622	39.6698	44.4244	107.768	148.601	151.161	184.974	230.071	232.507
344.066	98.1574	87.2813	169.082	201.922	197.298	91.6493	246.357	154.246
232.611	52.0544	41.3681		128.552	184.974	193.032
158.911						192.286
165.286

## Sheet: Extended Fig 2h
without mannose		with mannose
STm WT	STm WT+ C. albicans	STm WT	STm WT+ C. albicans
100	347	100	68.9
100	191	100	114
100	137	100	121
100	128	100	99

## Sheet: Extended Fig 2i
STm WT	STm WT + (C. albicans supernatant)	STm WT + (STm WT + C. albicans supernatant)	STm WT + (STm △fim + C. albicans supernatant)
100	115.57	155.17	106.31
100	116.22	151.58	132.3
100	114.34	186.21	107.69

## Sheet: Extended Fig 2j
STm WT	STm WT + C. albicans	STm WT + C. albicans direct (without co-incubation)
100	154.167	106.849
100	190.575	80.8219
100	195.56	105.56
100	256.67	107.78
