# Supplementary material for: Commensal yeast promotes Salmonella Typhimurium virulence
Source: Nature. 2025 Sep 3;645(8082):1002–10. doi: 10.1038/s41586-025-09415-y (PMC12460169; doi:10.1038/s41586-025-09415-y)
Supplement: Supplementary file 12 — Source Data Extended Data Fig. 3 [file 41586_2025_9415_MOESM12_ESM.xlsx]

## Sheet: Extended Fig 3b
SC5314				ATCC
hilA	arcA	invA		hilA	arcA	argF	STM4351
2.27761	4.32442	4.46016		2.53498	2.03537	2.26861	2.56468
3.03814	5.11004	2.33285		2.51935	2.9384	1.52294	3.1404
1.79057	14.8817	2.39279		1.36957	4.96	1.70117	1.4017
1.54486		2.12732			4.77595
					2.88203

## Sheet: Extended Fig 3c
hilA	arcA	invA
1.65041	3.0492	1.80576
3.25306	5.66321	2.94209
1.71911	2.47272	2.1342

## Sheet: Extended Fig 3d
STm WT	STm WT + C. albicans
7.85256	16.2791
9.80036	24.3976
8.33333	34.4828
7.33788	28.7443
	37.7069
	6.60066
	11.7783
	12.9683
	60.7053

## Sheet: Extended Fig 3f
STm WT	STm WT + 0.5mM L-arginine	STm WT + 1mM L-arginine
100	171.407	216.429
100	217.282	263.906
100	156.8	167.045
100

## Sheet: Extended Fig 3g
invA		hilA
STm	STm+ 0.5mM L-arginine	STm	STm+ 0.5mM L-arginine
1	2.31829	1	3.00397
1	0.699067	1	2.48193
1	2.22508	1	1.82581

## Sheet: Extended Fig 3h
STm	STm+ 1mM L-arginine
100	315.97
100	283.23
100	179.34
