# Supplementary material for: Commensal yeast promotes Salmonella Typhimurium virulence
Source: Nature. 2025 Sep 3;645(8082):1002–10. doi: 10.1038/s41586-025-09415-y (PMC12460169; doi:10.1038/s41586-025-09415-y)
Supplement: Supplementary file 13 — Source Data Extended Data Fig. 4 [file 41586_2025_9415_MOESM13_ESM.xlsx]

## Sheet: Extended Fig 4b
ARG1			ARG4
C. albicans 529L	C. albicans 529L + STm WT		C. albicans 529L	C. albicans 529L + STm WT
1	34.5622		1	6.17874
1	4.1805		1	4.12201
1	10.0901		1	5.35068

## Sheet: Extended Fig 4c
ARG1			ARG4
C. albicans	C. albicans+ STm WT		C. albicans	C. albicans+ STm WT
0.938185	2.72905		0.237086	38.0198
0.333138	1.91158		0.277134	2.10764
3.19954	0.570192		0.984793	1.36924
0.74334	2.56445		15.4547	29.7182
1.5353	6.03694		3.55387	5.22519
0.655183	0.699564		0.117923	211.244
1.88254	0.634463		2.35384	2.69972
0.81076	5.68948		1.01373
	1.25786
	2.15917

## Sheet: Extended Fig 4d
hilA			invA
STm	STm WT+ C. albicans WT	STm WT + C. albicans arg4△/△	STm	STm WT+ C. albicans WT	STm WT + C. albicans arg4△/△
1	1.47036	0.819066	1	3.57523	1.8391
1	1.99719	0.932939	1	3.69292	0.348241
1	1.62403	1.24667	1	1.54649	1.17657

## Sheet: Extended Fig 4e
STm WT + C. albicans WT	STm WT + C. albicans arg4△/△	STm WT + C. albicans arg4△/△ + ARG4
209.63	165.925	157.52
161.929	98.2953	109.511
160.392	176.491	244.959
159.125	253.927	122.401
203.718	231.575	177.14
		157.212
		175.492
		153.104

## Sheet: Extended Fig 4f
feces								small intestine
24h				48h				48h
STm	STm WT + C. albicans WT	STm WT + C. albicans arg4△/△	STm WT + C. albicans arg4△/△ + ARG4	STm	STm WT + C. albicans WT	STm WT + C. albicans arg4△/△	STm WT + C. albicans arg4△/△ + ARG4	STm	STm WT + C. albicans WT	STm WT + C. albicans arg4△/△	STm WT + C. albicans arg4△/△ + ARG4
2750000	1.30435e+06	1.71053e+06	1.57143e+06	7796.61	1.36585e+06	894737	66666.7	117.647	130.435	96969.7	133.333
1.72414e+06	785714	2.11765e+06	2800000	2400000	344444	4.70588e+06	2.58824e+06	18260.9	7.77778e+06	53846.2	91111.1
2.77419e+06	2.73077e+07	2.90196e+06	1.57576e+06	2.75862e+06	2000000	1.08108e+06	4.66667e+06	81250	370	15000	2270.27
5.61905e+06	925926	5.36364e+06	3.17647e+06	1000000	1.61538e+06	1.18182e+07	6.11111e+06	237.5	7500	127273	280000
1.42169e+06	3.90476e+06	1.22857e+06	2.40741e+06	1500000	8125000	5.10526e+06	9000000	389.474	14090.9	611111	6000
2.7619e+06	4.75862e+06	1.7931e+06	4.69231e+06	4.31579e+06	4.28571e+06	3.27273e+06	1.57143e+07	750	162.5	43529.4	15714.3
1960000	5.42857e+06	1.11111e+06	10750000	48571.4	2.21429e+07	6.46154e+06	5.42857e+06	363.636	1379.31	15000	31764.7
2375000	4.48649e+06			1.47273e+06	7200000	2960000		42	1.53846e+07	300
1.81132e+06	1368.42	355556		2.31579e+06	34.2857	555.556		1096.77	273.684	91.6667
4.66667e+06	1800000			2.76923e+06	3.14286e+06			4240	45
1.42667e+06	684211			2.42857e+06	4.19048e+06			2100	18333.3
3.38462e+06	659091			848485	3.27273e+06			116.667	2.18182e+06
2.30303e+06	1.97059e+06			4000	4.66667e+06			390	2500000
1.21739e+06				1.42857e+06				33.913
783784				6300000				25714.3
628571				5750000				16
593750				4.85714e+06				4769.23
1.43333e+06								35000
liver
48h
STm	STm WT + C. albicans WT	STm WT + C. albicans arg4△/△	STm WT + C. albicans arg4△/△ + ARG4
4.0404	3.72671	0.934579	(Below LOD) 0.3
2.07254	3921.57	2.83019	5.40541
4.65116	2.29008	2944.79	91.5033
2.43902	22.5989	(Below LOD) 0.3	36.1905
51.5464	1.90476	14.1791	40
1.2987	6.59341	17.2414	21.6667
15.2542	1.19048	1.3245	10.5882
20.5882	52.6316	1.6
(Below LOD) 0.3	11.215	(Below LOD) 0.3
2.67857	(Below LOD) 0.3
26.6667	3.52113
(Below LOD) 0.3	15.7143
2.23881	1.26582
(Below LOD) 0.3
(Below LOD) 0.3
3.44828
0.666667
4.9505

## Sheet: Extended Fig 4g
feces								small intestine				cecum
24h				48h				48h				48h
C. albicans WT	C. albicans WT + STm WT	C. albicans arg4△/△ + STm WT	C. albicans arg4△/△ + ARG4 + STm WT	C. albicans WT	C. albicans WT + STm WT	C. albicans arg4△/△ + STm WT	C. albicans arg4△/△ + ARG4 + STm WT	C. albicans WT	C. albicans WT + STm WT	C. albicans arg4△/△ + STm WT	C. albicans arg4△/△ + ARG4 + STm WT	C. albicans WT	C. albicans WT + STm WT	C. albicans arg4△/△ + STm WT	C. albicans arg4△/△ + ARG4 + STm WT
8181.82	1391.3	447.368	3714.29	4928.57	390.244	578.947	3500	10967.7	73.913	2181.82	222.222	67.6923	21.4286	7.14286	23.4043
425.532	1285.71	1411.76	4666.67	428.571	6111.11	20588.2	705.882	900	14.4444	17.6923	277.778	(Below LOD) 0.3	146.154	113.333	5.55556
2833.33	26.9231	745.098	6060.61	19047.6	38.0952	1351.35	81666.7	18000	30	2300	2486.49	1.35135	2.98507	4.34783	721.311
5520	407.407	1636.36	30588.2	1565.22	34.6154	50	1166.67	1783.78	137.5	(Below LOD) 0.3	32	15.0685	34.6154	32.2581	194.444
1575.76	952.381	4476.19	81.4815	16.1538	181.25	789.474	45	33.3333	2.27273	1.11111	92	(Below LOD) 0.3	205.128	784.314	2.22222
	3724.14	124.138	4384.62		200	218.182	542.857		16.25	25.8824	528.571		486.111	246.914	2.17391
	3333.33	588.889	1075		150	184.615	98.5714		10.3448	0.3	5.88235		238.636	12.9412	16.9014
	6486.49				2533.33	57.6			261.538	66.6667			357.143	1.42857
	115.789	53.3333			228.571	177.778			105.263	19.1667			19.0476	16.6667
	143.333				83.8095				11.6667				9.09091
	8421.05				1523.81				146.667				2.17391
	1272.73				254.545				218.182				11.6883
	5294.12				533.333				70				75.6098
