# Supplementary material for: Commensal yeast promotes Salmonella Typhimurium virulence
Source: Nature. 2025 Sep 3;645(8082):1002–10. doi: 10.1038/s41586-025-09415-y (PMC12460169; doi:10.1038/s41586-025-09415-y)
Supplement: Supplementary file 14 — Source Data Extended Data Fig. 5 [file 41586_2025_9415_MOESM14_ESM.xlsx]

## Sheet: Extended Fig 5b
feces		small intestine
STm	STm WT + C. albicans WT	STm	STm WT + C. albicans WT
170370	86792.5	128571	3.14286e+06
2.51613e+06	1.55556e+06	2.15385e+06	3440000
2.94737e+06	270000	276190	266667
350000	1.65517e+06	18666.7	81818.2
2.04651e+06	100000	342857	1300000
139394		40952.4	823529
	180952		1.15789e+06
	2.22222e+06

## Sheet: Extended Fig 5c
cecum			liver			spleen
STm	STm WT + C. albicans WT		STm	STm WT + C. albicans WT		STm	STm WT + C. albicans WT
9787.23	32203.4		6.85714	10.2273		21.6981	368.421
72580.6	20238.1		4.16667	4.51977		250	312.5
16748.8	65000		4.2735	5.52486		204.545	10.5263
19028.3	333333		(Below LOD) 0.3	4.11523		119.266	28.3951
4955.75	263473		(Below LOD) 0.3	(Below LOD) 0.3		34.5679	712.644
72033.9	262712		1161.29	1222.22		2931.03	142.857
	66129			76.9231			136.667
	816327			92.3077			20.5479

## Sheet: Extended Fig 5d
C. albicans CFU
feces		small intestine	cecum
0h	24h	24h	24h
11186.4	1698.11	25714.3	18.6441
8275.86	3611.11	14400	89.2857
8181.82	1150	1809.52	17
12558.1	2413.79	7090.91	16.1765
3750	2545.45	4200	89.8204
2461.54		305.882	26.2712
2222.22	171.429	252.632	16.129
171.429	1444.44		11.5646

## Sheet: Extended Fig 5f
feces				small intestine
24h		48h		48h
STm	STm WT + C. albicans WT	STm	STm WT + C. albicans WT	STm	STm WT + C. albicans WT
39130.4	33750	266667	254545	35555.6	30000
25294.1	19393.9	110345	235714	35789.5	80000
44666.7	131034	103030	4.14815e+06	374194	880000
120000	125926	325000	9.57143e+06	383333	684211
17391.3	266667	300000	247619	86315.8	180952

## Sheet: Extended Fig 5g
cecum			liver			spleen
STm	STm WT + C. albicans WT		STm	STm WT + C. albicans WT		STm	STm WT + C. albicans WT
12857.1	246753		8.69565	2093.02		11.7647	281.25
84615.4	459016		16.25	22.6804		20	500
74000	6.53846e+06		30.137	240		26.9841	10800
12173.9	72340.4		5.43478	28.75		176.471	2142.86
21600	395349		8.15217	39.0244		333.333	263.566

## Sheet: Extebded Fig 5h
C. albicans CFU
feces			small intestine	cecum
0h	24h	48h	48h	48h
5363.64	1312.5	1636.36	2538.46	246.753
689.655	363.636	392.857	30526.3	344.262
5307.69	1310.34	1407.41	1000	3461.54
1851.85	2370.37	3571.43	5684.21	489.362
1733.33	5000	3238.1	5333.33	1255.81
