# Supplementary material for: Commensal yeast promotes Salmonella Typhimurium virulence
Source: Nature. 2025 Sep 3;645(8082):1002–10. doi: 10.1038/s41586-025-09415-y (PMC12460169; doi:10.1038/s41586-025-09415-y)
Supplement: Supplementary file 15 — Source Data Extended Data Fig. 6 [file 41586_2025_9415_MOESM15_ESM.xlsx]

## Sheet: Extended Fig6a
STm WT	STm WT + (STm WT + C. albicans supernatant)	STm WT + (STm △invA + C. albicans supernatant)
100	155.17	82.12
100	151.58	84.85
100	186.21	94.34
100	161.68

## Sheet: Extended Fig6b
C. albicans	C. albicans + STm WT	C. albicans + STm △fim	C. albicans + STm △invA
100	111.132	50.1391	33.511
100	45.6886	2.97088	2.66245
100	64.6051	18.406	5.36507
100	34.2652	16.0349	9.85578
100	30.3835		8.1759
100	38.4205		4.69047
100	53.269

## Sheet: Extended Fig6c
C. albicans	C. albicans + STm WT	C. albicans + STm △sipA△sopABDE2	C. albicans + STm △sipA	C. albicans + STm △sopABDE2	C. albicans + STm △sopBE2	C. albicans + STm △sopB
100	16.8252	2.09009	8.07196	1.55367	2.15827	0.271756
100	11.5883	4.58796	10.6198	4.37432	9.02562	3.83174
100	13.8613	10.5677	15.7893	4.47325	13.8275	2.99663
100	20.2164	7.62742	31.8337	5.00893		6.31315

## Sheet: Extended Fig6d
STm WT + C. albicans	STm △sopB + C. albicans
382.438	266.466
382.438	537.77
191.773	225.833
183.41	139.706
230.87	255.606

## Sheet: Extended Fig6e
STm WT	STm WT + (STm WT + C. albicans supernatant)	STm WT + (STm △sopB + C. albicans supernatant)
100	253.98	78.56
100	162.58	80.58
100	227.5	99.57

## Sheet: Extended Fig6f
feces				small intestine
24h		48h		48h
STm △sopB	STm △sopB + C. albicans	STm △sopB	STm △sopB + C. albicans	STm △sopB	STm △sopB + C. albicans
416667	211429	3.77778e+06	1.76471e+06	105000	19000
216667	780000	3000000	2000000	25555.6	16363.6
3800000	3375000	4.66667e+06	6.18182e+06	49333.3	27200
242105	211111	3.45455e+06		3066.67
209091	409091	1.42857e+06		3285.71
83720.9	972973	4.70968e+06	3.26316e+06	6000	47058.8
909091	600000	5300000	1200000	48750	35555.6
164706	775000	2.08696e+06	3500000	269565	35000
liver
STm △sopB	STm △sopB + C. albicans
418.605	250
8.55615	410.714
8.06452	237.5
142.857	25
138.462	5.10204
(Below LOD) 0.3	(Below LOD) 0.3
13.7725	(Below LOD) 0.3
(Below LOD) 0.3	(Below LOD) 0.3

## Sheet: Extended Fig6g
feces		small intestine
24h	48h	48h
C. albicans + STm △sopB	C. albicans + STm △sopB	C. albicans + STm △sopB
68000	32941.2	345.455
10125	3181.82	3200
21111.1
14545.5
70.2703	189.474	552.941
888.889	1066.67	888.889
45	933.333	1500
cecum
C. albicans + STm △sopB
500
261.538
3928.57
1136.36
764.706
128.571
279.167
1883.72

## Sheet: Extended Fig6h
liver	spleen
242.105	288.66
250	25.2252
17.1717	1000
27.5862	46.3415
15.2778	24.3902

## Sheet: Extended Fig6i
feces		small intestine
24h	48h	48h
STm △sopB + C. albicans arg4△/△	STm △sopB + C. albicans arg4△/△	STm △sopB + C. albicans arg4△/△
179310	811111	30000
186667	2.47619e+06	2615.38
314286	4.66667e+06	23783.8
354545	4000000
254545	1.88889e+06
cecum
STm △sopB + C. albicans arg4△/△
242.105
250
17.1717
27.5862
15.2778

## Sheet: Extended Fig6j
C. albicans + STm SL1344	C. albicans + STm △sopBE	C. albicans + STm △sopBE2		C. albicans + STm SL1344	C. albicans + STm △sopB	C. albicans + STm △sopB + psopB
236.093	244.434	198.876		131.017	112.335	121.365
200.268	235.677	185.615		170.588	266.827	135.952
225.486	209.293	190.487		132.452	122.811	99.3777
				207.398	144.608	133.712
				146.359	114.198	148.995
				144.709	145.901	153.847

[truncated: 5 more sheets: Extended Fig6k, Extended Fig 6l, Extended Fig6m, Extended Fig6n, Extended Fig6o]
