# Supplementary material for: Commensal yeast promotes Salmonella Typhimurium virulence
Source: Nature. 2025 Sep 3;645(8082):1002–10. doi: 10.1038/s41586-025-09415-y (PMC12460169; doi:10.1038/s41586-025-09415-y)
Supplement: Supplementary file 16 — Source Data Extended Data Fig. 7 [file 41586_2025_9415_MOESM16_ESM.xlsx]

## Sheet: Extended Fig 7a
Gene Name	Fold difference over Uninfected
	STm	STm + C. albicans
Il22	790.562	429.175
	1754.19	640.532
	719.851	84.2742
	2154.93	24.3264
	530.917	173.986
	607.333	23.4822
	113.818	21.9395
	127.161	40.6797
	726	400.48
	709.162	437.364
	1045.78	645.667
	1602.02	665.805
	4218.55	1121.95
	7156.41
	0.0332668
	2.41044
Ifng	456.48	6.50861
	258.108	14.7559
	211.358	44.3514
	740.287	0.65738
	468.146	93.3709
	851.638	393.188
	371.488	6.77184
	1996.97	91.37
	1783.63
Ido1	24.7097	26.0666
	29.8342	0.574813
	16.5782	15.4971
	63.3214	54.2328
	3.42366	1.59593
	2.19907	2.81073
	42.2963
	6.18635
Lcn2	6.14081	3.6875
	47.4646	0.134552
	12.4252	3.66843
	4.19811	0.744765
	4.43871	4.95111
	3.68887	1.65755
	6.21379	3.90377
	6.57435	7.45677
	13.1441	3.21418
	9.18842	2.29916
	3.31288	4.28945
	5.88088	2.25563
	4.50728	8.19731
	8.31167
Reg3g	1847.5	236.913
	3255.26	822.84
	2393.29	4951.69
	2034.3	60.6105
	721.623	702.851
	330.129	761.834
	431.903	615.694
	2043.81	798.741
	341.075	1767.41
	2413	4707.21
S1008	260.101	74.3948
	1049.47	3.41588
	112.79	609.61
	2.83525	6.3852
	103.682	25.5778
	913.727	673.252
	86.0237	15.1472
	817.122	163.42
	128.352
S1009	255.472	107
	1341.51	5.77505
	154.099	10.7645
	251.461	6.63631
	86.3515	41.3625
	1728.16	505.3
	122.836	12.7654
	457.98	92.8042
	111.654
Il1b	53.9093	10.709
	175.09	10.0919
	26.2906	17.5019
	31.621	2.62437
	22.449	12.2293
	9.98255	4.44277
	11.4618	11.9767
	170.016	14.3487
	23.7391	25.9332
	30.5652	1.77168
	75.0917	175.833
	59.6005	5.14461
	123.41	25.2465
	116.837
Ptges	1.08615	0.00684507
	4.60253	0.119604
	0.974458	4.72386
	1.17626	0.0031721
	0.923703	0.789878
	1.31869	1.99416
	7.67481	1.03516
	2.21804	1.93422
	1.98164
Ifnl2	1.81351	35.0762
	3.56658	8.64373
	25.4684	1.09054
	139.598	11.9875
	33.7478	21.9267
	8.15416	17.3486
	6.37023	1.63031
	3.0892
	5.11737
	48.2839
	17.1995
	38.33
	4.71097
Ifnb	11.2978	8.73768
	6.54869	1.58558
	3.66156	4.63641
	16.338	4.01309
	4.97879	2.58949
	9.20016	1.18139
	2.58067	22.6354
	5.30639	1.40831
	3.32594	10.9387
	3.28695	0.312182
	225.583	78.4336
	9.72531	1.8272
	69.0464
	3.53962
Il18	0.0878102	1.58699
	1.55397	1.30237
	0.838739	0.945689
	0.185102	0.8554
	10.0993	0.734267
	0.557814	13.6473
	0.326021	21.0644
	6.54791
Tgfb	4.76766	2.0501
	9.0581	2.03625
	2.59847	1.34283
	2.83804	1.09228
	1.2432	1.07658
	6.9842	1.51716
	8.45037	2.28994
	2.17269	4.89585
	12.4543
Il10	3.6353	4.30602
	12.8583	3.04911
	8.50709	6.71592
	8.60569	1.48798
	5.13034	5.39517
	1.87856	7.75539
	10.4425	12.0043
	18.8252	4.24643
	11.5374	13.0234
	8.59581	2.16259
	12.3833	2.4732
	24.6469	1.3307
	1.43866	15.084
	19.7874
Tnfa	121.776	29.3461
	55.2431	24.768
	46.2546	12.2946
	65.0663	5.80182
	53.1485	36.1829
	15.3181	8.99447
	6.5229	17.23
	6.11468	7.65959
	7.30161	16.2475
	11.4774	1.8926
	40.0758	9.32664
	52.7776	14.6162
	112.336	33.1574
	141.127
Nos	886.444	109.536
	496.222	286.28
	424.181	396.544
	636.84	20.7552
	1002.68	378.601
	811.87	199.578
	101.479	509.792
	327.58	421.69
	477.223	528.468
	477.989	45.8739
	1787.68	302.637
	615.466	83.622
	473.376	165.937
	456.665

## Sheet: Extended Fig 7b
Gene Name	Fold difference over Uninfected
	STm	STm + C. albicans WT	STm + C. albicans arg4△/△
Il17	783.015	310.821	302.68
	294.238	202.63	1146.49
	392.095	154.248	699.781
	187.188	176.761	1393.09
	325.851	98.2996	343.305
	5579.62	522.659	2277.29
Tnfa	28.3211	12.4976	29.8224
	41.1218	19.2633	30.301
	35.6666	6.5417	32.1311
	57.1656	15.4771	9.04425
	12.4158	6.80688	50.4659
	48.6986	23.6145	9.22899
Nos2	654.155	441.868	455.09
	1400.81	398.422	533.175
	992.566	251.998	481.528
	957.686	183.526	206.457
	277.701	23.8716	702.47
	594.28	286.011	135.181
CxCl1	240.816	105.23	98.0772
	262.713	117.332	154.43
	191.893	57.9807	182.253
	440.097	139.361	205.718
	98.1061	154.488	185.184
	457.75	328.65	164.556
Ido1	219.72	320.636	481.309
	580.315	416.185	223.389
	473.621	25.1699	300.831
	98.4822	6.69132	21.2323
	24.5155	0.425603	39.1239
	65.5671	14.4141	12.1368
Il22	1654.93	447.8	1013.24
	1239.1	589.304	1279.19
	1323.66	1.23211	2126.84
	1196.99	209.019	35.6222
	227.327	168.675	646.059
	652.505	417.488	1194.04
Ifng	1055.46	266.677	652.761
	603.447	327.318	1560.74
	615.628	341.465	1459.73
	958.611	291.23	779.466
	482.138	74.9119	3688.55
	790.395	315.554	1785.68
Il10	1055.46	266.677	652.761
	603.447	327.318	1560.74
	615.628	341.465	1459.73
	958.611	291.23	779.466
	482.138	74.9119	3688.55
	790.395	315.554	1785.68
Il1b	158.287	56.6746	75.3497
	172.299	93.3268	51.4301
	105.462	379.572	67.504
	125.021	37.8323	257.837
	79.2971	12.4799	86.0225
	136.462	120.983	131.592
Tgfb	0.309321	0.145597	0.223027
	0.360097	0.163488	0.206801
	0.387709	0.14887	0.193106
	0.646484	0.17725	0.446241
	0.496976	0.226021	1.42197
	0.547677	0.250482	0.323519

## Sheet: Extended Fig 7c
feces		small intestine
STm	STm WT + C. albicans	STm	STm WT + C. albicans
2100000	1105263	3240	7733
3200000	2722222	606667	76000
214286	2540541	800	600
80000	2461538	7538	2500
33333	939130	296000	104286
3826087	4250000	2600	30588
10444444	200000	74000	76667
4470588	2944444	6000	18947
2190476	847059	1275	273
3888889	3600000	480	3429
7179487	2526316	8889	30
14090909	2285714	488889	3000
7058824	1250000	30000	64
3230769	6316	127	2750

## Sheet: Extended Fig 7d
cecum		liver		spleen		PP		MLN
STm	STm WT + C. albicans	STm	STm WT + C. albicans	STm	STm WT + C. albicans	STm	STm WT + C. albicans	STm	STm WT + C. albicans
254545	413793	(Below LOD) 1	(Below LOD) 1	(Below LOD) 1	(Below LOD) 1	900	175	86	176
354167	437500	(Below LOD) 1	(Below LOD) 1	(Below LOD) 1	(Below LOD) 1	600	500	87	187
1100000	736842	(Below LOD) 1	2	(Below LOD) 1	(Below LOD) 1	400	43	150	56
485714	205882	(Below LOD) 1	(Below LOD) 1	(Below LOD) 1	(Below LOD) 1	380	67	121	24
1465116	381818	(Below LOD) 1	(Below LOD) 1	(Below LOD) 1	(Below LOD) 1	1440	700	38	4
3258065	3773585	(Below LOD) 1	(Below LOD) 1	(Below LOD) 1	74	2500		38
1617021	376923	(Below LOD) 1	(Below LOD) 1	(Below LOD) 1	1	1700	950	29	26
642857	4083333	(Below LOD) 1	(Below LOD) 1	(Below LOD) 1	1	760	10667	125	27
12830	64151	(Below LOD) 1	(Below LOD) 1	(Below LOD) 1	1	2750	300	186	87
35238	2148148	(Below LOD) 1	(Below LOD) 1	2	5	75	1367	106	4556
1154	7576	(Below LOD) 1	(Below LOD) 1	(Below LOD) 1	(Below LOD) 1	167	100	(Below LOD) 1	3467
210000	757576	(Below LOD) 1	(Below LOD) 1	(Below LOD) 1	5	320	250	53	42
271429	750000	(Below LOD) 1	(Below LOD) 1	(Below LOD) 1	(Below LOD) 1	300	375	17727	17
853846	1125000	(Below LOD) 1	93	(Below LOD) 1	154	67	6000	150	45000

## Sheet: Extended Fig 7e
feces		small intestine			cecum
C. albicans	C. albicans + STm	C. albicans	C. albicans + STm		C. albicans	C. albicans + STm
6261	89	3022.2	235.3		12.3	(Below LOD) 1
333	1889	22000	1783.3		5.8	(Below LOD) 1
2769	3351	2812.5	128.4		26.5	(Below LOD) 1
3860	2462	2923.1	7090.9		10.2	(Below LOD) 1
29474	800	18095.2	157.1		118.4	(Below LOD) 1
47	25000	20	14.3		(Below LOD) 1	452.8
2077	4414	5142.9	2500		93	253.8
4000	8333	1000	421.1		152.9	388.9
2455	9294	3283	34166.7		40.4	22.6
	14400					203.7
	60					(Below LOD) 1
	3543					45.5
	23333					1444.4
	10526					656.3
