# Supplementary material for: Commensal yeast promotes Salmonella Typhimurium virulence
Source: Nature. 2025 Sep 3;645(8082):1002–10. doi: 10.1038/s41586-025-09415-y (PMC12460169; doi:10.1038/s41586-025-09415-y)
Supplement: Supplementary file 17 — Source Data Extended Data Fig. 8 [file 41586_2025_9415_MOESM17_ESM.xlsx]

## Sheet: Extended Fig 8a
Arg1			Arg2
STm WT	STm WT + C. albicans		STm WT	STm WT + C. albicans
0.492176	0.401848		0.52049	12.5077
5.97897	0.112564		7.14777	6.66901
0.228232	1.03932		2.37987	9.37714
1.70162	0.21012		2.09239	24.7662
0.309627	0.269871		5.0166	6.25114
0.694522	2.55922		6.79505	2.94779
0.167492	0.306102		2.71616	30.509
0.669219	0.81703		21.7224	50.9916

## Sheet: Extended Fig 8b
TNFa			IFNg			IL-1b
STm WT	STm WT + C. albicans		STm WT	STm WT + C. albicans		STm WT	STm WT + C. albicans
39.7778	41.2593		6420	5018		9.01961	4.70588
47.9259	82		8187.3	5450		0.392157	5.88235
47.9259	49.4074		6372.5	4402		7.84314	0.392157
60.5185	30.8889		6132.5	5270		4.31372	6.66667
73.1111	51.6296		5966	3468		1.17647
61.2593	16.0741		4256	2388		1.56863
32.3704	27.9259			4350		0.490196
50.8889	38.2963

## Sheet: Extended Fig 8c
STm WT	STm WT + C. albicans
12.6911	9.09017
11.2041	9.49384
10.3238	9.5403
17.0264	13.5735
23.173	16.552
19.5712	8.15275
7.36836	8.17129
20.0653	9.76469
6.27898	9.09023
19.4015	6.74353

## Sheet: Extended Fig 8d
submucosal edema		neutrophil infiltration		goblet cells		epithelial integrity
STm WT	STm WT + C. albicans	STm WT	STm WT + C. albicans	STm WT	STm WT + C. albicans	STm WT	STm WT + C. albicans
2	1	1	1	2	2	1	1
1	1	1	1	2	2	1	1
2	1	1	1	1	2	1	1
3	2	1	1	2	2	1	1
2	1	2	2	2	2	1	1
1	2	2	1	2	2	1	1
2	1	1	1	2	2	1	1
1	1	2	1	2	2	1	1
1	2	1	1	2	2	1	2
1	2	2	1	2	2	1	1

## Sheet: Extended Fig 8e
Gene Name	Fold difference over Uninfected
	STm	STm + 2% L-arginine
Il22	32.1557	23.5345
	57.2048	36.2416
	47.795	6.78328
	795.427	620.835
	79.9373	0.2845
	54.2229	0.085018
Ifnb	3.70906	1.05031
	0.397749	2.75524
	2.83875	2.21673
	19.1359	13.3396
	1.75888	0.215978
	34.3366	0.108662
Ido1	2.08413	27.7493
	0.893926	13.8415
	1.67111	3.52847
	0.516434	6.53797
	0.171505	10.1274
	0.521078	1.34791
Ifng	249.48	5005.84
	319.446	1289.36
	206.878	470.187
	41919.7	16868.1
	198.594	33.9292
	45647.8	8.12889
Ptges	0.168638	0.377658
	0.406593	0.159673
	0.388256	0.397055
	0.0888438	0.139834
	0.919077	0.0886019
	0.201559	0.164949
Ifnl2	0.245739	16.2281
	0.147019	1.519
	3.07013	7.29921
	0.305882	2.74385
	0.250478	0.370635
	1.10553	1.50046
Tgfb	0.784506	0.128188
	0.679831	0.0600004
	0.438106	0.590293
	1.04609	0.353402
	0.156091	0.213589
	0.378382	0.171939
Il1b	2.65259	23.0692
	3.92691	5.09305
	2.28085	4.74782
Il18	0.397731	0.105258
	0.237952	0.14972
	0.0905181	2.22902
	0.239089	0.493139
	5.39491	0.0465352
	11.1688	2.21335
Lcn2	10.9802	22.698
	34.2488	7.15807
	9.12572	20.0824
	23.6413	85.7941
	22.0582	2.6066
	61.1859	2.87973
Reg3g	1487.2	478.019
	1748.76	583.072
	953.927	953.014
	5300.93	2222.83
	1315.61	2.01328
	14190.8	4.04407
S1008	423.665	110.053
	49.2782	30.1082
	20.6936	31.1095
	8.30153	37.3851
	2.2685	9.24428
	1.83427	20.7911
Il10	0.582095	0.376971
	0.440672	0.295166
	0.692057	0.636755
	1.17113	7.48831
	1.73648	0.298945
	2.39328	0.633483
Tnfa	486.737	88.2967
	580.756	62.535
	54.1819	35.6227
	323.279	31.9689
	25.442	0.617267
	97.4851	1.15294
Nos	1187.26	857.024
	418.556	857.325
	439.785	220.056
	3440.6	925.205
	357.343	0.627812
	2258	0.636585

## Sheet: Extended Fig 8f
feces				small intestine					cecum
24h		48h		24h		48h			24h
STm	STm WT + 2% L-arginine	STm	STm WT + 2% L-arginine	STm	STm WT + 2% L-arginine	STm	STm WT + 2% L-arginine		STm	STm WT + 2% L-arginine
2.90909e+06	1.7561e+06	280000	2100	191.667	1285.71	41.1765	475		140351	180000
2.08333e+06	975610	274074	8518.52	200	19.2593	1800	1133.33		88372.1	109524
1.67742e+06	3.21429e+06	3.33333e+06	3875000	3058.82	6268.66	2000	5555.56		192308	141860
500000	5.33333e+06	466667	2000000	900	60000	1619.05	21666.7		250000	489796
1.71429e+06	3.69231e+06	70000	79230.8	227273	127273	416.667	4666.67		976744	672131
1.33333e+06	7875000	2500000	4000000	19393.9	96000	1.42857	17777.8		51219.5	1.74603e+06

## Sheet: Extended Fig 8g
24h				48h
uninfected		STm infected		uninfected		STm infected
without arginine	with arginine	without arginine	with arginine	without arginine	with arginine	without arginine	with arginine
-6.07735	-3.7234	4.65116	8.33333	5.97015	-2.76243	5.61224	5.6701
-7.69231	-2.45098	0	3.8674	-2.6178	-2.35294	8.62944	12.8079
-5.55556	0	-0.561798	8.85417	-2.33918	-2.52525	10.6061	6.21762
-2.57732	-1.65746	-4.37158	0.540541	-2.85714	4	9.23077	22.2826
-2.46305	-0.552486	-2.23464	3.80435	-0.970874	1.46341	8.67347	14.433
-6.12245	-0.471698	-3.78378	9.94764	-1.00503	1	16.8478	11.5789
1.49254	-1.10497	4.08163	3.09278
-5.2356	-1.17647	2.53807	7.38916
-5.84795	-1.51515	5.55556	2.59067
-0.952381	2	0	15.2174
-1.45631	0.487805	3.57143	3.09278
-2.01005	-1	10.8696	6.84211
