# Supplementary material for: Commensal yeast promotes Salmonella Typhimurium virulence
Source: Nature. 2025 Sep 3;645(8082):1002–10. doi: 10.1038/s41586-025-09415-y (PMC12460169; doi:10.1038/s41586-025-09415-y)
Supplement: Supplementary file 18 — Source Data Extended Data Fig. 9 [file 41586_2025_9415_MOESM18_ESM.xlsx]

## Sheet: Extended Fig 9a
Time (hr)	STm WT			STm △STM4351
0	0.003333	0.003667	0.004333	0.004667	0.004333	0.004
1	0.009667	0.01	0.010333	0.012333	0.010667	0.010333
2	0.057	0.053	0.055	0.067	0.058667	0.055333
3	0.191	0.196333	0.193333	0.204667	0.201	0.200667
4	0.284667	0.277333	0.270333	0.294667	0.289	0.286667
5	0.326333	0.318667	0.313667	0.338667	0.324667	0.323
6	0.362	0.356333	0.36	0.376333	0.354	0.350667
7	0.414333	0.412667	0.407333	0.434	0.414333	0.413333
8	0.482333	0.478667	0.479667	0.506667	0.481333	0.485667
9	0.558	0.552333	0.558667	0.591667	0.563333	0.567333
10	0.625667	0.630333	0.634333	0.669667	0.642667	0.645333
11	0.695667	0.699	0.708	0.74	0.713667	0.716667
12	0.745	0.755333	0.764	0.795	0.770333	0.775
13	0.789333	0.805333	0.819667	0.833667	0.818	0.820333
14	0.821	0.845667	0.859667	0.862	0.855	0.855333
15	0.847	0.876667	0.890667	0.885	0.883667	0.881
16	0.870667	0.896333	0.91	0.902667	0.903	0.897333
17	0.885333	0.912667	0.924	0.913	0.915	0.909333
18	0.896	0.923333	0.933667	0.922	0.924333	0.917
19	0.904667	0.934	0.941	0.927	0.928333	0.92
20	0.912	0.939333	0.945667	0.932667	0.931667	0.922333
21	0.892	0.96	0.87	0.884667	0.928	0.913

## Sheet: Extended Fig 9b
STm WT + C. albicans	STm △STM4351 + C. albicans
263.925	204.713
291.2	179.373
144.571	215.835
217.979	138.102
260.61	186.112

## Sheet: Extended Fig 9c
arcA					hilA					invA
STm	STm WT + C. albicans	STm △STM4351	STm △STM4351 + C. albicans		STm	STm WT + C. albicans	STm △STM4351	STm △STM4351 + C. albicans		STm	STm WT + C. albicans	STm △STM4351	STm △STM4351 + C. albicans
1	1.80099	0.272028	0.728317		1	1.96885	1.09786	0.823594		1	1.69415	0.935045	0.966317
1	8.52879	0.573877	2.58919		1	1.5429	0.693582	1.10499		1	1.43753	2.02483	1.18727
1	4.04847	0.399211	1.05744		1	2.4098	1.20883	1.26296		1	2.26787	1.0659	1.19335
1	3.5953		0.75552		1	1.75162		0.754742		1	2.18688	1.04512	0.805937

## Sheet: Extended Fig 9d
STm CFU
feces				small intestine			liver
24h		48h		48h			48h
STm △STM4351	STm △STM4351 + C. albicans	STm △STM4351	STm △STM4351 + C. albicans	STm △STM4351	STm △STM4351 + C. albicans		STm △STM4351	STm △STM4351 + C. albicans
145946	26896.6	138462	800000	11612.9	753846		3.30709	40.7643
2.41667e+06	37368.4	44444.4	27692.3	20000	1300000		1.19048	2.11268
50909.1	525714	185366	838095	214815	28888.9		3.125	1.25
130233	41132.1	4.72727e+06	152941	757895	22000		17.551	33.8983
169231	130233	269565	200000	336842	125000		259.091	12.4324
159184	93617	120000	570000	600000	520000		9.41176	21.4815
C. albicans CFU
feces		small intestine	cecum
24h	48h	48h	48h
12413.8	21111.1	2153.85	92.6316
26842.1	2307.69	15714.3	64
18857.1	74285.7	3111.11	31.8182
792.453	411.765	3700	61.5385
8837.21	750	2250	61.5385
851.064	700	2533.33	143.75

## Sheet: Extended Fig 9e
Gene Name	Fold difference over Uninfected
	STm △STM4351	STm △STM4351 + C. albicans
Il17	6.46275	8.67842
	13.3733	9.64913
	22.5495
	6.88134	3.12534
	8.30609	15.6489
Tnfa	10.5267	2.21821
	12.2726	5.80231
	9.7386	11.7775
	5.44763	6.58893
	5.8689	4.84277
	4.48943	5.75925
Nos	3.81739	3.23821
	4.37504	2.58264
	2.07508	1.7014
	24.2838	27.7978
	4.77724	6.06708
	1.85793	3.81315
Ifng	0.53257	0.343285
	0.554749	0.279421
	1.05036	1.88346
	14.1699	12.4456
	0.366503	0.478538
	0.201982	1.0322
Cxcl1	3.0601	3.31206
	4.9447	10.1171
	5.06779	8.1131
	47.5325	15.8386
	4.16782	7.13943
	7.31552	15.7725
Il10	0.675146	0.358968
	0.541544	0.23818
	0.147096	0.271611
	0.265461	0.352334
	0.221974	1.29851
	2.01804	0.0773566

## Sheet: Extended Fig 9f
feces		small intestine	cecum	liver	spleen
24h	48h	48h	48h	48h	48h
115152	1700000	24761.9	170000	1.92308	17.8571
152381	760000	18461.5	30645.2	5.76923	25.3731
30000	321739	43529.4	3207.55	5.20833	12.6582
2.45714e+06	549020	15428.6	44791.7	11.6883	33.0097
1.48387e+06	711111	4971.43	3698.63	44.2708	24.359
1800000	1.13333e+06	909.091	27142.9	9.71429	22.8571
	818182	8108.11	1.30769e+06	1.23457	3.40909
	810811	1360	1.35714e+06	3.10559	(Below LOD) 0.3
	1.42857e+06	15555.6	93750	1.76991	6.97674
	1.3913e+06		176471	0.854701	10.3448

## Sheet: Extended Fig 9g
Il17	Tnfa	Nos2	Cxcl1	Ifng	Il10
62.7115	39.1421	533.52	137.277	711.466	3.81633
16.5371	1.97745	5.98343	8.11679	9.94436	0.095854
10.8607	46.2255	1639.5	150.963	294.708	1.05282
64.1202	13.1502	331.264	71.4839	114.583	0.235388
272.179	42.822	604.136	137.013	383.938	1.07186
872.711	46.0467	303.652	93.5281	1599.04	1.84589

## Sheet: Extended Fig 9h
STm CFU
feces						small intestine				liver				spleen
24h			48h			48h				48h				48h
STm	STm WT + C. albicans	STm WT + C. albicans + L-lysine	STm	STm WT + C. albicans	STm WT + C. albicans + L-lysine	STm	STm WT + C. albicans	STm WT + C. albicans + L-lysine		STm	STm WT + C. albicans	STm WT + C. albicans + L-lysine		STm	STm WT + C. albicans	STm WT + C. albicans + L-lysine
20833.3	16666.7	116667	253333	3.76471e+06	4.47619e+06	65000	26000	24347.8		9.09091	6.75676	12.5		24.7059	290.323	22.6667
23333.3	19000	228571	17142.9	263636	1.09091e+06	83333.3	54000	144828		10.989	15.0943	22.549		38.8889	23.8806	28.125
304762	66666.7	53600	533333	3.76923e+06	560000	51428.6	40833.3	13333.3		1.94175	14.9123	13.7097		25.7143	14.433	19.2308
2320000	2.66667e+06	2.86667e+06	160000	262500	144444	7166.67	16666.7	5625		18.3007	73.2877	10		30.4348	155.844	80.4878
2.78261e+06	3000000	163636	1.56522e+06	1.71429e+06	333333	112000	2851.06	34545.5		9.72222	676.471	8.02139		64.9351	35.3659	34.4262
5600000	4.48276e+06	714286	1.46154e+06	1.21429e+06	2.61538e+06	14444.4	25333.3	2642.86		8.82353	42.9487	119.403		25	45.2632	47.8873
			2.21053e+06	1.52632e+06	3040000	2857.14	17333.3	6080		2.45902	19.0476	(Below LOD) 0.3		8.42105	8.57143	(Below LOD) 0.3
			1000000	1.04348e+06	617647	3888.89	20952.4	15862.1		7.05882	17.2414	(Below LOD) 0.3		2.29885	13.5135	1.31579
			1.07692e+06	1.44444e+06	2000000	466.667		10555.6		2.63158	18.75	0.869565		1.1236	1.11111	1.38889
					1.27273e+06			5555.56				3.40909				(Below LOD) 0.3
					1680000							3.8961				(Below LOD) 0.3
C. albicans CFU
feces				small intestine		cecum
24h		48h		48h		48h
STm WT + C. albicans	STm WT + C. albicans + L-lysine	STm WT + C. albicans	STm WT + C. albicans + L-lysine	STm WT + C. albicans	STm WT + C. albicans + L-lysine	STm WT + C. albicans	STm WT + C. albicans + L-lysine
666.667	1916.67	317.647	180.952	1700	234.783	666.667	333.333
1900	2285.71	2363.64	336.364	180	19310.3	350	457.143
933.333	3120	92.3077	230	2166.67	1555.56	760	109.677
4666.67	2533.33	2625	5444.44		3625	233.766	148.148
4933.33	278.788	1904.76	400	3166.67		358.974	24.3902
2206.9	1357.14	242.857	492.308	1531.91	2727.27	473.684	755.556
		1739.13	366.667	5066.67	164.286	176.471	1.69492
		894.737	1680	3600	384	38.3333	79.7101
		156.522	58.8235	371.429	365.517	84	20.6897
			69.5652		1166.67		14.0625
			1727.27		1944.44		8.77193

## Sheet: Extended Fig 9i
Ifng				Il10				Tnfa				Nos
STm	STm + C. albicans	STm + C. albicans + L-lysine		STm	STm + C. albicans	STm + C. albicans + L-lysine		STm	STm + C. albicans	STm + C. albicans + L-lysine		STm	STm + C. albicans	STm + C. albicans + L-lysine
635.503	367.487	668.197		0.757236	0.259393	2.87971		23.6049	9.31108	13.7522		462.737	270.93	212.213
542.899	152.18	568.492		1.26757	3.46336	1.25976		16.2524	14.0903	24.4886		696.421	68.9823	621.008
966.461	89.6655	453.408		1.95786	3.61941	1.28261		33.9214	7.26195	17.9541		850.027	166.63	361.34
231.226	330.218	914.755		0.118764	1.02614	2.74132		56.9122	17.0938	41.6913		1154.11	223.931	403.507
1566.07	353.199	55.5144			1.7514	17.1635		64.9312	27.972	52.4935		1812.18	257.777	193.267
1148.58	884.813	87.237			0.792676	14.6004		41.2523	18.8607	92.6187		392.037	221.612	479.414
